# Supplementary material for: Expression of transport proteins in the rete mirabile of european silver and yellow eel
Source: BMC Genomics. 2021 Dec 2;22:866. doi: 10.1186/s12864-021-08180-2 (PMC8638102; doi:10.1186/s12864-021-08180-2)
Supplement: Supplementary file 4 — Additional file 4. [file 12864_2021_8180_MOESM4_ESM.xlsx]

## Sheet: Proteins
Suppl. file 4 List of detected proteins including accession numbers and description
Protein Description									GO Terms			Protein Identification										Abundance Ratios							Abundance Ratio Variabilities [%]						Calculations
Accession	Description	Name	# AAs	MW [kDa]	calc. pI	Accession 2	Description 2	Description 3	GO molecular function	GO biological process	GO cellular component	Protein FDR Confidence: Combined	Exp. q-value: Combined	Sum PEP Score	Coverage [%]	# Peptides	# PSMs	# Unique Peptides	Score Sequest HT: Sequest HT	# Razor Peptides	Modifications	Replicate 1: (yellow, 1) / (silver, 1)	Replicate 2: (yellow, 2) / (silver, 2)	Replicate 3: (yellow, 3) / (silver, 3)	Replicate 4: (yellow, 4) / (silver, 4)	Replicate 5: (yellow, 5) / (silver, 5)	Replicate 6: (yellow, 6) / (silver, 6)	Median FoldChange (yellow) / (silver)	Replicate 1: (yellow, 1) / (silver, 1)	Replicate 2: (yellow, 2) / (silver, 2)	Replicate 3: (yellow, 3) / (silver, 3)	Replicate 4: (yellow, 4) / (silver, 4)	Replicate 5: (yellow, 5) / (silver, 5)	Replicate 6: (yellow, 6) / (silver, 6)	B significant (by Perseus)	Significance B (by Perseus)	Reporter Ion Abundance
XP_035253331.1	synembryn-A [Anguilla anguilla]		718	79,8	5,27							High	0.004	5,535	2	2	25	1	46.66	0						0.871	6.631	3.751					0	0	+	1.93571e-42	110023
XP_035276824.1	fucolectin-7-like isoform X2 [Anguilla anguilla]		181	19,5	7,96							High	0	9,713	14	2	27	1	23.92	0				5.441	1.92			3.6805			0	0			+	3.14263e-21
XP_035270108.1	leucine-rich repeat-containing protein 15-like [Anguilla anguilla]	lrc15	574	62,8	8,38	g33481.t1	leucine-rich repeat-containing protein 15	leucine-rich repeat protein induced by beta-amyloid homolog short=hlib flags: precursor				High	0.001	6,539	3	2	9	2	4.12	0		5.08	0.851					2.9655	53.58	4.82					+	7.98436e-12	927012
XP_035245976.1	carbonic anhydrase 14 [Anguilla anguilla]		387	43,4	5,88							Low	0.074	1,884	3	1	1	1	0	0				4.668	1.238			2.953			0	0			+	1.11198e-11
XP_035242791.1	NF-kappa-B essential modulator isoform X1 [Anguilla anguilla]		685	77,3	5,59							Medium	0.022	3,585	3	1	2	1	0	0		4.285	1.352					2.8185	0	0					+	9.86635e-07	688625
XP_035268357.1	retinal rod rhodopsin-sensitive cGMP 3',5'-cyclic phosphodiesterase subunit delta [Anguilla anguilla]		150	17,3	5,67							Low	0.058	2,336	13	1	1	1	0	0		4.212	1					2.606	0	0					+	3.38717e-08
XP_035242129.1	dual specificity protein phosphatase 18-like [Anguilla anguilla]		171	19,1	7,80							Low	0.084	1,761	7	1	3	1	0	0		4.502	0.682					2.592	0	0					+	2.17898e-05
XP_035258038.1	galectin-3-binding protein A-like [Anguilla anguilla]	l3bpb	569	63,8	6,70	g26305.t1	galectin-3-binding protein b	lectin galactoside-binding soluble 3-binding protein b flags: precursor	protein binding		intracellular membrane-bounded organelle;extracellular region	Medium	0.026	3,406	3	1	2	1	0	0		3.722	1.377					2.5495	0	0					+	3.69586e-05	274507
XP_035288895.1	histone H2AX [Anguilla anguilla]	h2ax	141	15,0	10,74	g13524.t1	histone short=h2a x		histone binding;damaged DNA binding;enzyme binding	killing of cells of another organism;spermatogenesis;double-strand break repair via homologous recombination;defense response to fungus;defense response to bacterium;cell aging;DNA damage checkpoint;meiosis;response to ionizing radiation;nucleosome assembly;positive regulation of DNA repair	chromosome, telomeric region;nucleoplasm;XY body;nucleosome;male germ cell nucleus;replication fork	High	0	92,830	40	7	249	3	620.4	0		0.859	3.589	2.329	2.761	2.123	3.224	2.545	50.51	83.51	9.75	6.48	78.31	3.64	+	1.69734e-29	5.97861e+06
XP_035265983.1	glycerol kinase-like [Anguilla anguilla]	glpk	549	60,3	5,83	g4427.t1	glycerol kinase short=gk short=glycerokinase	atp:glycerol 3-phosphotransferase	transferase activity;nucleotide binding;ATP binding;glycerol kinase activity;molecular_function;histone binding;kinase activity;phosphotransferase activity, alcohol group as acceptor;galactokinase activity;N-acetylgalactosamine kinase activity	glycerol-3-phosphate metabolic process;carbohydrate metabolic process;response to drug;glycerol metabolic process;response to cold;biological_process;response to organic substance;response to ethanol;galactose metabolic process;metabolic process;auxin biosynthetic process;phosphorylation;carbohydrate phosphorylation	membrane;mitochondrion;mitochondrial outer membrane;cytoplasm;nucleus;soluble fraction;cytosol;cellular_component	High	0	31,791	17	6	14	6	28.11	0				3.954	1.13			2.542			28.76	21.32			+	2.04108e-17	416524
XP_035282660.1	WASH complex subunit 4 [Anguilla anguilla]	wahs7	1174	134,9	7,31	g12935.t1	wash complex subunit 7		chondroitin 4-sulfotransferase activity;protein binding;N-acetylgalactosamine 4-O-sulfotransferase activity	respiratory gaseous exchange;embryonic digit morphogenesis;regulation of cell proliferation;developmental growth;negative regulation of transforming growth factor beta receptor signaling pathway;chondrocyte development;muscle organ development;post-embryonic development;embryonic viscerocranium morphogenesis;motor axon guidance;endosome transport;tail morphogenesis;polysaccharide localization;neg…	Golgi membrane;WASH complex;integral to membrane	Medium	0.04	2,954	2	1	1	1	0	0		2.984	1.999					2.4915	0	0					+	7.49497e-05
XP_035290459.1	teneurin-1 isoform X1 [Anguilla anguilla]		2712	300,7	6,68							Low	0.072	1,919	0	1	1	1	2.4	0		2.992	1.948					2.47	0	0					+	9.73342e-05
XP_035270608.1	phospholipid phosphatase 3 isoform X2 [Anguilla anguilla]	lpp3	312	34,9	9,03	g8673.t1	lipid phosphate phosphohydrolase 3	pap2-beta |phosphatidate phosphohydrolase type 2b |phosphatidic acid phosphatase 2b short=pap-2b short=pap2b |vascular endothelial growth factor and type i collagen-inducible protein short=vcip	phosphoprotein phosphatase activity;phosphatidate phosphatase activity;lipid phosphatase activity;sphingosine-1-phosphate phosphatase activity	sphingosine metabolic process;germ cell migration;ceramide metabolic process;activation of protein kinase C activity by G-protein coupled receptor protein signaling pathway;blood vessel development;androgen receptor signaling pathway;gastrulation with mouth forming second;negative regulation of cell proliferation;diacylglycerol biosynthetic process;regulation of lipid metabolic process;regulation…	membrane fraction;endoplasmic reticulum membrane;integral to plasma membrane	High	0	47,608	20	7	119	1	269.56	0	Acetyl [N-Term]	3.109	1.576					2.3425	0	0					+	1.91948e-13	3.52859e+06
XP_035264184.1	protein ATP1B4 [Anguilla anguilla]	at1b4	344	39,3	5,08	g6367.t1	protein atp1b4	-atpase subunit beta-m |x potassium-transporting atpase subunit beta-m	protein heterodimerization activity;hydrogen:potassium-exchanging ATPase activity	regulation of proton transport;pH reduction;protein amino acid glycosylation in endoplasmic reticulum;regulation of transcription;oxidative phosphorylation	nuclear inner membrane;endoplasmic reticulum;apical plasma membrane;hydrogen:potassium-exchanging ATPase complex	Low	0.073	1,890	4	1	3	1	4.17	0		2.08	2.581					2.3305	0	0					+	1.47282e-10	476901
XP_035249047.1	collagen alpha-2(VI) chain-like isoform X1 [Anguilla anguilla]	co6a2	1019	107,5	5,47	g8369.t1	collagen alpha-2 chain flags: precursor		protein binding	cell adhesion;cellular component organization	extracellular region	High	0	266,498	33	34	254	27	572.98	8		1.087	2.703	0.82	2.468	3.061	2.169	2.3185	49.71	63	17.41	49.15	43.4	24.21	+	1.76595e-23	1.32058e+08
XP_035263308.1	serglycin-like [Anguilla anguilla]		146	16,1	4,55	g15877.t1						Low	0.055	2,543	11	1	1	1	2.03	0		3.62	0.998					2.309	0	0					+	9.32615e-06
XP_035277789.1	clusterin [Anguilla anguilla]	clus	458	52,6	5,15	g2538.t1	clusterin	kda protein contains: |clusterin beta chain contains: |clusterin alpha chain flags: precursor	misfolded protein binding	response to virus;response to misfolded protein;multicellular organismal development;negative regulation of protein homooligomerization;complement activation;cell differentiation;negative regulation of apoptosis	spherical high-density lipoprotein particle;mitochondrion	Medium	0.024	3,492	4	1	2	1	2.38	0		2.945	1.638					2.2915	0	0					+	0.000702577	279535
XP_035267991.1	somatomedin-B and thrombospondin type-1 domain-containing protein [Anguilla anguilla]	rpesp	264	29,5	8,03	g6518.t1	rpe-spondin flags: precursor		polysaccharide binding;scavenger receptor activity;molecular_function	immune response;biological_process	extracellular region;cellular_component	High	0	7,781	13	2	7	2	5.46	0		2.928	1.64			5.224	0.925	2.284	0	0			0	0	+	1.42056e-05	671054
XP_035280029.1	visinin-like protein 1a [Anguilla anguilla]		191	22,1	5,05							Medium	0.015	4,435	12	2	2	2	0	0		2.888	1.608					2.248	31.61	0					+	2.56741e-05	275691
XP_035284450.1	GTPase IMAP family member 8-like isoform X1 [Anguilla anguilla]		499	56,2	7,28							High	0.001	6,393	2	1	2	1	4.85	0				2.806	1.624			2.215			0	0			+	4.35274e-05
XP_035287704.1	protein ATP1B4-like [Anguilla anguilla]	at1b4	348	39,3	5,14	g1940.t1	protein atp1b4	-atpase subunit beta-m |x potassium-transporting atpase subunit beta-m	protein binding;sodium:potassium-exchanging ATPase activity;monovalent inorganic cation transmembrane transporter activity	regulation of transcription;potassium ion transport;sodium ion transport	nuclear inner membrane;cytoplasm;sodium:potassium-exchanging ATPase complex;caveola;apical plasma membrane	High	0	8,845	8	2	17	2	11.16	0						1.723	2.67	2.1965					0	0	+	5.77114e-05	932547
XP_035285411.1	ubiquitin-associated protein 2-like isoform X1 [Anguilla anguilla]	ubp2l	1258	128,4	6,71	g21842.t1	ubiquitin-associated protein 2-like		molecular_function;protein binding	biological_process		High	0	14,507	4	3	18	1	31.53	0		2.722	1.644					2.183	0	0					+	7.16629e-05	560875
XP_035278804.1	E3 ubiquitin-protein ligase HECTD3 [Anguilla anguilla]	hecd3	855	96,9	5,20	g15073.t1	e3 ubiquitin-protein ligase hectd3	hect domain-containing protein 3	ligase activity;acid-amino acid ligase activity;protein binding;ARF guanyl-nucleotide exchange factor activity;heme binding;guanyl-nucleotide exchange factor activity;zinc ion binding;ubiquitin-protein ligase activity;metal ion binding;DNA binding;molecular_function	regulation of mitotic metaphase/anaphase transition;protein modification process;transport;spermatogenesis;protein ubiquitination;intracellular protein transport;histone ubiquitination;cell differentiation;protein polyubiquitination;ubiquitin-dependent protein catabolic process;biological_process	anaphase-promoting complex;intracellular;membrane;cytoplasm;Golgi apparatus;cytosol;mitochondrial inner membrane;cellular_component;nucleus;nucleolus;endoplasmic reticulum	High	0.002	6,332	3	2	5	2	2.31	0		3.262	0.967					2.1145	0	0					+	0.000197955
XP_035237273.1	host cell factor 1b isoform X3 [Anguilla anguilla]	hcfc1	1981	201,9	6,37	g16885.t1	host cell factor 1 short=hcf short=hcf-1	c1 factor |cff |vcaf |vp16 accessory protein contains: |hcf n-terminal chain 1 contains: |hcf n-terminal chain 2 contains: |hcf n-terminal chain 3 contains: |hcf n-terminal chain 4 contains: |hcf n-terminal chain 5 contains: |hcf n-terminal chain 6 contains: |hcf c-terminal chain 1 contains: |hcf c-terminal chain 2 contains: |hcf c-terminal chain 3 contains: |hcf c-terminal chain 4 contains: |hcf…	transcription factor activity;identical protein binding;protein binding;transcription coactivator activity;RNA polymerase II transcription factor activity;chromatin binding;molecular_function	interspecies interaction between organisms;transcription from RNA polymerase II promoter;positive regulation of cell cycle;reactivation of latent virus;regulation of protein complex assembly;regulation of transcription;positive regulation of mitotic cell cycle;cell cycle;viral reproduction;regulation of transcription from RNA polymerase II promoter;reciprocal meiotic recombination;meiosis;biologi…	MLL5-L complex;nucleus;cytoplasm;MLL1 complex;focal adhesion;plasma membrane;nuclear chromatin;endosome membrane;membrane;endosome;cell division site;Tea1 cell-end complex;cell tip;cell cortex of cell tip;microtubule associated complex;microtubule cytoskeleton;cellular_component;intracellular membrane-bounded organelle	High	0	223,580	30	38	241	1	452.89	0	Met-loss+Acetyl [N-Term]			2.37	1.214	3.141	1.851	2.1105			0	0	0	0	+	0.000209762	445245
XP_035289149.1	alpha-2-macroglobulin-like isoform X1 [Anguilla anguilla]	a2mg	1485	162,6	6,19	g3378.t1	alpha-2-macroglobulin short=alpha-2-m flags: precursor		interleukin-1 binding;serine-type endopeptidase inhibitor activity;tumor necrosis factor binding;interleukin-8 binding;protein complex binding;enzyme binding	negative regulation of complement activation, lectin pathway;regulation of endopeptidase activity	platelet alpha granule lumen;extracellular space	High	0	20,512	5	6	12	1	21.5	0		3.009	1.21					2.1095	0	0					+	0.000212816	415716
XP_035249029.1	collagen alpha-3(VI) chain-like isoform X1 [Anguilla anguilla]	co6a3	3159	340,5	6,02	g6412.t1	collagen alpha-3 chain flags: precursor			multicellular organismal process	proteinaceous extracellular matrix	High	0	897,518	31	89	1123	28	2878.71	73		0.991	2.743	0.831	2.332	2.239	1.855	2.047	57.74	38.37	16.41	41.08	47.22	31.46	+	1.24424e-15	7.42513e+08
XP_035257868.1	uncharacterized protein LOC118219097 isoform X1 [Anguilla anguilla]	frpa	2278	254,7	5,26	g14013.t1	iron-regulated protein frpa		calcium ion binding;nucleotide binding;ATP binding;lyase activity;calcium- and calmodulin-responsive adenylate cyclase activity;calmodulin binding;protein binding;adenylate cyclase activity	pathogenesis;hemolysis of cells in other organism;cytolysis;cAMP biosynthetic process	membrane;cell outer membrane;extracellular region;plasma membrane;host cell plasma membrane;host cell membrane;integral to membrane	High	0	14,854	3	5	7	5	6.52	0						2.324	1.766	2.045					40.23	12.83	+	0.000529834	1.68004e+06
XP_035252852.1	Na(+)/H(+) exchange regulatory cofactor NHE-RF2 [Anguilla anguilla]		405	44,4	6,33							Medium	0.036	3,124	3	1	2	1	2.53	0		2.922	1.161					2.0415	0	0					+	0.000551902	673078
XP_035249813.1	collagen alpha-1(VI) chain-like [Anguilla anguilla]	co6a1	1010	107,1	6,23	g8368.t1	collagen alpha-1 chain flags: precursor		platelet-derived growth factor binding;extracellular matrix structural constituent;protein binding;protein binding, bridging;peptidase inhibitor activity;serine-type endopeptidase inhibitor activity;molecular_function;calcium ion binding;structural molecule activity	cell adhesion;extracellular matrix organization;cell-cell adhesion;response to glucose stimulus;protein complex assembly;biological_process	sarcolemma;proteinaceous extracellular matrix;extracellular region;collagen type VI;extracellular matrix;membrane;basement membrane;extracellular space;cytoplasm	High	0	316,780	39	36	461	30	1090.75	8		1.037	2.507	0.745	2.665	2.266	1.813	2.0395	39.8	28.53	10.56	22.47	39.59	28.49	+	1.88175e-15	2.98012e+08
XP_035273682.1	guanylate-binding protein 2-like [Anguilla anguilla]		391	44,5	5,88							High	0	28,129	18	6	27	2	64.37	0				2.629	1.448	3.15	1.214	2.0385			25.51	234.74	0	0	+	6.49767e-15	1.67123e+06
XP_035265552.1	collagen alpha-2(VI) chain-like isoform X1 [Anguilla anguilla]	co6a2	1013	107,0	7,05	g8369.t1	collagen alpha-2 chain flags: precursor		protein binding	cell adhesion;cellular component organization	extracellular region	High	0	229,959	33	31	265	24	571.36	0		0.727	3.203	0.771	2.24	2.279	1.66	1.95	23.58	56.73	13.46	25.26	28.26	25.98	+	3.05462e-13	1.39756e+08
XP_035254437.1	ba1 globin, like [Anguilla anguilla]	hbba	148	16,9	7,11	g30174.t1	hemoglobin anodic subunit beta	hemoglobin anodic beta chain	metal ion binding;oxygen transporter activity;heme binding;oxygen binding;iron ion binding	oxygen transport;transport	hemoglobin complex	High	0	199,327	92	15	634	15	1495.31	0		0.318	1.609	2.214	1.278	5.134	2.173	1.891	7.24	18.28	19.13	29.3	44.71	55.03	+	6.82319e-12	6.01914e+08
XP_035283890.1	galactose-binding lectin l-1-like [Anguilla anguilla]		134	15,4	7,50							Medium	0.025	3,434	7	1	2	1	5.52	0				3.246	0.446			1.846			0	0			+	6.35302e-06	24945.6
XP_035280839.1	tetraspanin-8-like [Anguilla anguilla]	tsn8	271	30,2	6,65	g11839.t1	tetraspanin-8 short=tspan-8		signal transducer activity	protein amino acid glycosylation;negative regulation of blood coagulation;positive regulation of I-kappaB kinase/NF-kappaB cascade;signal transduction;positive regulation of immunoglobulin production;regulation of humoral immune response	integral to membrane;membrane;lysosome;integral to plasma membrane;cell surface;plasma membrane	High	0	17,467	9	1	4	1	17.51	0		2.602	1.248			2.42	1.104	1.834	0	0			0	0	+	5.08603e-08
XP_035254443.1	hemoglobin cathodic subunit alpha [Anguilla anguilla]		143	15,3	9,00							High	0	104,425	67	10	223	8	586.84	3		0.212	1.93	1.737	1.533	8.715	2.483	1.8335	2.26	46.29	31	27.31	52.21	46.07	+	1.15409e-10	2.25946e+08
XP_035287672.1	collagen alpha-6(VI) chain-like isoform X1 [Anguilla anguilla]	co6a6	2809	306,4	6,30	g8974.t1	collagen alpha-6 chain flags: precursor		peptidase inhibitor activity		cell part	High	0	154,740	18	38	118	16	185.85	19		1.356	2.335	0.983	2.647	1.193	2.297	1.8265	44.08	38.25	22.35	31.39	28.41	53.57	+	5.76872e-12	2.51609e+07
XP_035287953.1	phosphoinositide 3-kinase regulatory subunit 4 isoform X1 [Anguilla anguilla]	pi3r4	1379	154,7	6,86	g8973.t1	phosphoinositide 3-kinase regulatory subunit 4 short=pi3-kinase regulatory subunit 4		protein serine/threonine kinase activity;ATP binding	protein amino acid phosphorylation;serine family amino acid metabolic process	cytosol;intracellular membrane-bounded organelle	High	0	8,918	3	2	3	2	5.67	0		5.372	2.228			1.073	1.423	1.8255	0	0			0	0	+	0.000127296	349878
XP_035254440.1	hemoglobin cathodic subunit beta [Anguilla anguilla]		147	16,0	9,20							High	0	106,474	83	12	333	8	881.36	5		0.197	1.824	1.804	1.536	6.753	2.161	1.814	2.12	23.78	9.69	15.7	62.32	33.68	+	2.99057e-10	4.41801e+08
XP_035239274.1	osteoglycin, paralog b [Anguilla anguilla]	mime	299	33,3	7,91	g2264.t1	mimecan	osteoglycin flags: precursor	extracellular matrix structural constituent;glycosaminoglycan binding;growth factor activity	female pregnancy;signal transduction;cell proliferation;growth	endoplasmic reticulum;proteinaceous extracellular matrix	High	0	48,626	31	8	38	8	77.89	0		0.993	2.899	0.953	2.172	1.437	3.26	1.8045	62.32	51.84	4.13	27.85	31.66	46.67	+	2.01518e-11	1.75914e+07
XP_035280644.1	small integral membrane protein 20 [Anguilla anguilla]	cd052	71	8,1	10,11	g22836.t1	uncharacterized protein c4orf52				integral to membrane;membrane	Medium	0.036	3,147	20	1	2	1	4.36	0		1.502	2.106					1.804	0	0					+	0.000199706
XP_035260898.1	NADPH:adrenodoxin oxidoreductase, mitochondrial isoform X1 [Anguilla anguilla]		508	55,4	8,72							High	0	24,968	18	6	16	6	29.9	0		1.859	0.97			1.722	2.169	1.7905	29.96	2.95			0	0	+	2.58102e-07	4.26658e+06
XP_035256120.1	reticulon-1-A-like isoform X6 [Anguilla anguilla]	rtn4	366	40,2	4,37	g21721.t1	reticulon-4	foocen |neurite outgrowth inhibitor short=nogo protein |neuroendocrine-specific protein short=nsp |neuroendocrine-specific protein c homolog |rtn-x |reticulon-5	protein binding;protein complex binding;signal transducer activity;molecular_function	apoptosis;negative regulation of axonogenesis;regulation of axonogenesis;regulation of apoptosis;regulation of cell migration;angiogenesis;negative regulation of anti-apoptosis;nervous system development;negative regulation of axon extension;positive regulation of glial cell differentiation;regulation of axon regeneration;regulation of sensory perception of pain;response to activity;oligodendrocy…	nuclear envelope;endoplasmic reticulum membrane;integral to membrane;endoplasmic reticulum;neuronal cell body;integral to endoplasmic reticulum membrane;cell projection;plasma membrane;protein complex;cytoplasm;neuron projection;myelin sheath;membrane;nucleus;Golgi membrane;Golgi apparatus;nucleolus;extracellular space	High	0	107,288	27	9	124	1	281.35	0		3.205	2.018	1.511	0.804			1.7645	0	0	0	0			+	0.000430883	1.36503e+06
XP_035237611.1	myosin light polypeptide 6 isoform X4 [Anguilla anguilla]	myl6	151	16,9	4,59	g6687.t1	myosin light polypeptide 6	g2 catalytic |lc17-gi |lc17-nm |myosin light chain alkali smooth-muscle non-muscle isoforms	actin monomer binding;structural constituent of muscle;microfilament motor activity;calcium ion binding;actin filament binding;myosin II heavy chain binding;actin-dependent ATPase activity	regulation of the force of heart contraction;ventricular cardiac muscle tissue morphogenesis;regulation of striated muscle contraction;muscle filament sliding;skeletal muscle tissue development;positive regulation of ATPase activity;cardiac muscle contraction	cytosol;muscle myosin complex;unconventional myosin complex;A band;I band;actin filament	High	0	232,691	86	14	730	1	1967.21	0	Met-loss+Acetyl [N-Term]	1.054	2.123	1.413	1.204	2.086	2.242	1.7495	15.82	51.25	0	0	0	0	+	4.38863e-08	8.34484e+06
XP_035250704.1	dermatopontin [Anguilla anguilla]	derm	193	22,5	5,02	g3582.t1	dermatopontin	early quiescence protein 1 short=eq-1 |tyrosine-rich acidic matrix protein short=tramp flags: precursor	protein binding	negative regulation of cell proliferation;cell adhesion;collagen fibril organization	proteinaceous extracellular matrix	High	0	8,234	15	2	7	2	6.89	0		1.105	2.344					1.7245	4.08	41.45					+	2.6459e-06	3.91624e+06
XP_035239734.1	periostin, osteoblast specific factor b isoform X1 [Anguilla anguilla]	postn	859	94,5	8,18	g28213.t1	periostin short=pn	osteoblast-specific factor 2 short=osf-2 flags: precursor	heparin binding;extracellular matrix binding;integrin binding;low-density lipoprotein binding;scavenger receptor activity;low-density lipoprotein receptor activity;hyaluronic acid binding;binding;protein disulfide oxidoreductase activity;receptor activity;Gram-negative bacterial cell surface binding;bacterial cell surface binding	skeletal system development;extracellular matrix organization;cell adhesion;tissue development;response to stimulus;negative regulation of cell adhesion;cell proliferation;visual perception;endocytosis;defense response to bacterium;receptor-mediated endocytosis;angiogenesis	proteinaceous extracellular matrix;extracellular region;extracellular space;integral to membrane;cytoplasm;external side of plasma membrane;integral to plasma membrane;plasma membrane	High	0	9,446	4	3	4	3	7.14	0		1.745	3.47			0.933	1.7	1.7225	38.98	18.12			0	0	+	0.000138165	1.50404e+06
XP_035287432.1	tubulointerstitial nephritis antigen-like isoform X1 [Anguilla anguilla]	tinal	477	54,3	7,87	g8951.t1	tubulointerstitial nephritis antigen-like	adrenocortical zonation factor 1 short=az-1 |androgen-regulated gene 1 protein |tubulointerstitial nephritis antigen-related protein short=tarp flags: precursor	cysteine-type peptidase activity;laminin binding;nucleotide binding;extracellular matrix structural constituent	response to stimulus;Malpighian tubule morphogenesis;cell adhesion;endosome transport;proteolysis	basement membrane;cytoplasm	High	0	118,241	39	13	121	13	243.38	0		0.731	2.005	0.934	2.439	2.428	1.394	1.6995	32.3	46.57	26.83	28.43	40.8	21.52	+	3.00139e-08	5.88178e+07
XP_035286528.1	asialoglycoprotein receptor 1-like [Anguilla anguilla]		314	35,7	5,68							High	0	9,840	7	2	5	1	8.04	0				0.316	3.033			1.6745			0.83	23.7			+	0.00040448	24046.8
XP_035283782.1	chromobox protein homolog 3a [Anguilla anguilla]		179	20,3	4,96							High	0	9,442	16	2	7	2	12.25	0		2.574	1.234	2.092	1.025			1.663	29.87	6.72	0	0			+	0.000523232	1.6464e+06
XP_035253178.1	class I histocompatibility antigen, F10 alpha chain-like [Anguilla anguilla]		465	51,5	6,07							High	0.001	6,538	7	2	5	1	3.57	0						2.158	1.133	1.6455					0	0	+	0.000747791
XP_035286745.1	late histone H2A.2.2-like [Anguilla anguilla]	h2a	164	17,9	10,42	g18097.t1	histone h2a		histone binding;damaged DNA binding;enzyme binding	killing of cells of another organism;spermatogenesis;double-strand break repair via homologous recombination;defense response to fungus;defense response to bacterium;cell aging;DNA damage checkpoint;meiosis;response to ionizing radiation;nucleosome assembly;positive regulation of DNA repair	chromosome, telomeric region;nucleoplasm;XY body;nucleosome;male germ cell nucleus;replication fork	High	0	64,847	28	7	293	3	703.78	4		1.787	0.946	1.402	1.781	1.44	2.499	1.6105	80.46	48.96	24.54	13.93	17.02	14.83	+	1.45357e-06	1.44952e+09
XP_035246997.1	protein Niban 2a [Anguilla anguilla]	nibl1	818	91,9	5,41	g29110.t1	niban-like protein 1	protein fam129b	molecular_function	negative regulation of protein amino acid phosphorylation;response to endoplasmic reticulum stress;positive regulation of translation;response to stress;positive regulation of protein amino acid phosphorylation	cytoplasm	High	0	61,918	17	12	61	10	108.66	0		1.396	1.728	0.916	1.483	1.964	1.663	1.573	51.82	14.99	4.7	29.67	6.52	24.88	+	2.88343e-05	6.22733e+06
XP_035262150.1	phenylethanolamine N-methyltransferase [Anguilla anguilla]	pnmt	280	30,7	6,54	g18387.t1	phenylethanolamine n-methyltransferase short=pnmtase	noradrenaline n-methyltransferase	phenylethanolamine N-methyltransferase activity	response to chemical stimulus;cellular amino acid derivative metabolic process;cell proliferation;lipid metabolic process;tyrosine metabolic process	membrane;intracellular membrane-bounded organelle;cytosol	High	0	10,597	9	2	10	2	24.11	0		2.3	1.424	1.699	1.007	1.325	1.77	1.5615	0	0	1.77	2.62	1.63	50.83	+	0.000353705	1.96829e+06
XP_035280320.1	interferon-induced very large GTPase 1-like [Anguilla anguilla]	gvin1	2402	276,3	6,49	g31599.t1	interferon-induced very large gtpase 1	very large-inducible gtpase-1 short=vlig-1	GTP binding;molecular_function;nucleotide binding		cytoplasm;cellular_component;nucleus;cytosol	High	0	47,649	4	8	28	3	44.46	3		2.469	2.038			1.055	0.498	1.5465	0	0			25	7.85	+	0.000522465	2.69631e+06
XP_035283892.1	galactose-binding lectin l-1-like [Anguilla anguilla]		120	13,6	6,92							Medium	0.024	3,485	7	1	3	1	5.66	0				0.185	2.902			1.5435			0	0			+	0.000564177
XP_035257701.1	beta-2-microglobulin [Anguilla anguilla]	b2mg	116	13,0	7,40	g20315.t1	beta-2-microglobulin flags: precursor		protein binding	antigen processing and presentation of exogenous protein antigen via MHC class Ib, TAP-dependent;response to molecule of bacterial origin;positive regulation of T cell mediated cytotoxicity	external side of plasma membrane;extracellular region	High	0	31,077	41	3	38	3	74.62	0		2.017	0.606	1.524	0.949	1.557	2.007	1.5405	52.58	21.38	27.63	7.46	50.37	100.22	+	5.59921e-06	5.51359e+07
XP_035263517.1	hemopexin-like [Anguilla anguilla]		434	49,7	6,24							High	0	166,503	59	25	259	25	549.98	0		1.763	0.917	4.228	1.296	2.92	1.18	1.5295	80.71	19.93	36.18	14.53	41.05	19.09	+	2.37592e-05	1.34947e+08
XP_035239218.1	myosin regulatory light polypeptide 9 [Anguilla anguilla]	myl9	173	19,9	4,92	g17901.t1	myosin regulatory light polypeptide 9	20 kda myosin light chain short=lc20 |mlc-2c |myosin rlc |myosin regulatory light chain smooth muscle isoform |myosin regulatory light chain 9 |myosin regulatory light chain mrlc1	calcium ion binding;myosin heavy chain binding;structural constituent of muscle;motor activity;actin monomer binding;ATPase activity, coupled	ventricular cardiac muscle tissue morphogenesis;cellularization;cardiac myofibril assembly;heart contraction;cytokinesis after meiosis I;establishment of planar polarity;asymmetric protein localization;regulation of actin cytoskeleton organization;negative regulation of cell growth;nematode larval development;cytokinesis after mitosis;establishment of cell polarity;imaginal disc-derived wing hair…	unconventional myosin complex;cleavage furrow;spindle midzone;midbody;apical part of cell;muscle myosin complex;sarcomere;mitochondrion	High	0	239,133	66	12	573	3	1574.84	0		1.082	4.496	1.279	1.314	1.742	2.541	1.528	120.94	48.04	10.4	1.04	11.51	25.04	+	2.1557e-05	9.6557e+07
XP_035241308.1	serine/threonine-protein kinase VRK1 [Anguilla anguilla]	vrk1	420	47,7	9,60	g2199.t1	serine threonine-protein kinase vrk1	vaccinia-related kinase 1	histone threonine kinase activity;protein binding;nucleotide binding	auxin biosynthetic process;histone phosphorylation;peptidyl-threonine phosphorylation;karyosome formation;female meiosis;protein amino acid autophosphorylation;serine family amino acid metabolic process	cytoskeleton;nucleolus;cytoplasm	High	0	30,060	15	5	27	5	58.03	0		1.658	0.963	1.566	1.457	1.662	1.291	1.5115	21.18	12.14	7.63	10.37	0	0	+	0.000162601	5.38607e+06
XP_035266228.1	interferon-induced GTP-binding protein Mx3-like [Anguilla anguilla]		639	72,7	5,36							High	0	31,889	12	6	35	3	65.7	3		1.134	1.394	1.84	1.616	1.024	1.98	1.505	32.56	34.13	28.04	26.76	27.33	14.89	+	0.000201159	6.03383e+06
XP_035258879.1	histone H2B-like [Anguilla anguilla]	h2b	136	15,1	10,32	g21072.t1	histone h2b		DNA binding;protein binding	defense response to bacterium;nucleosome assembly	nucleosome;nucleus	High	0	235,904	65	18	1219	2	2534.04	26		1.44	1.73	1.123	1.562	0.912	2.242	1.501	65.86	74.53	37.4	38.92	46.99	23.58	+	5.95476e-05	2.99141e+09
XP_035246260.1	histone H2A.V [Anguilla anguilla]	h2av	128	13,5	10,58	g15517.t1	histone	z	DNA binding;protein binding	defense response to bacterium;regulation of transcription;regulation of flower development;histone exchange;nucleosome assembly	Ino80 complex;nucleosome;mitochondrion;Swr1 complex;Barr body	High	0	95,653	31	6	365	5	958.53	0		1.269	1.539	1.196	2.067	1.457	2.261	1.498	50.48	72.92	8.32	12.82	8.09	11.61	+	6.53256e-05	2.86011e+08
XP_035239413.1	intermediate filament protein ON3-like [Anguilla anguilla]	ion3	540	56,5	5,67	g6909.t1	intermediate filament protein on3		protein binding;structural constituent of cytoskeleton	response to stimulus;multi-organism process;negative regulation of epithelial cell proliferation;hemidesmosome assembly;cytoskeleton organization;epidermis development;epithelial cell differentiation;positive regulation of cell proliferation	cytosol;keratin filament	High	0	221,492	25	21	798	1	2017.05	1		1.814	2.243	1.727	1.239	1.099	0.766	1.483	18.13	286.2	0	0	0	0	+	0.000385791	3.1772e+06
XP_035268134.1	nidogen-2 isoform X2 [Anguilla anguilla]	nid1	1381	152,3	5,60	g7076.t1	nidogen-1 short=nid-1	entactin flags: precursor	laminin-1 binding;collagen binding	cell-matrix adhesion;positive regulation of cell-substrate adhesion;extracellular matrix organization	basement membrane;collagen	High	0	150,433	23	23	181	23	410.62	0		1.151	1.739	0.831	2.118	1.656	1.288	1.472	71.27	27.09	24.07	26.11	54.87	26.47	+	0.000129678	7.16774e+07
XP_035290610.1	core histone macro-H2A.1 isoform X1 [Anguilla anguilla]		372	39,4	9,77							High	0	80,043	40	12	97	10	218.62	0		1.606	1.086	0.893	1.554	1.384	1.781	1.469	15.91	70.25	15.91	15.02	19.93	28.19	+	7.78838e-05	1.73882e+07
XP_035261139.1	glial fibrillary acidic protein [Anguilla anguilla]	gfap	440	50,5	5,27	g3989.t1	glial fibrillary acidic protein short=gfap		structural constituent of cytoskeleton;protein kinase binding;protein C-terminus binding	cellular component movement;intermediate filament-based process;interspecies interaction between organisms	membrane fraction;plasma membrane;cell leading edge;axon;intermediate filament;cytosol	High	0	26,839	8	5	103	2	233.87	0		1.622	0.904	1.902	1.265	1.73	1.055	1.4435	28.71	7.76	20.92	6.97	0	0	+	0.000298564	2.3759e+07
XP_035254442.1	hemoglobin anodic subunit alpha [Anguilla anguilla]	hbaa	143	16,0	9,06	g28202.t1	hemoglobin anodic subunit alpha	hemoglobin anodic alpha chain	heme binding;oxygen transporter activity;oxygen binding	oxygen transport	hemoglobin complex	High	0	125,066	61	11	243	11	623.55	0		0.19	1.494	1.374	1.22	3.921	1.713	1.434	3.36	28.76	29.36	24.86	53.06	39.89	+	0.000422611	2.93767e+08
XP_035267272.1	transforming growth factor-beta-induced protein ig-h3 [Anguilla anguilla]	bgh3	679	74,3	6,84	g1175.t1	transforming growth factor-beta-induced protein ig-h3 short=beta ig-h3	kerato-epithelin |rgd-containing collagen-associated protein short=rgd-cap flags: precursor	extracellular matrix binding;integrin binding	response to stimulus;cell proliferation;skeletal system development;visual perception;extracellular matrix organization;negative regulation of cell adhesion;signal transduction	extracellular space;proteinaceous extracellular matrix;outer membrane-bounded periplasmic space;integrin complex	High	0	158,803	37	19	143	19	337.04	0		1.089	1.748	1.145	1.42	2.262	1.419	1.4195	48.45	43.45	31.67	22.59	47.65	18.52	+	0.000590173	3.55307e+07
XP_035234523.1	annexin A4-like [Anguilla anguilla]	anxa4	321	36,0	6,02	g6720.t1	annexin a4	35-beta calcimedin |annexin iv |annexin-4 |carbohydrate-binding protein p33 p41 |chromobindin-4 |endonexin i |lipocortin iv | |pp4-x |placental anticoagulant protein ii short=pap-ii |protein ii	receptor tyrosine kinase binding;calcium-dependent protein binding;calcium ion binding;calcium-dependent phospholipid binding;phosphatidylethanolamine binding;eukaryotic cell surface binding;S100 alpha binding;phospholipase inhibitor activity	phagocytosis;response to organic substance;response to calcium ion;anti-apoptosis;coagulation;signal transduction;cytokinesis, completion of separation;protein homooligomerization;positive regulation of apoptosis	nucleoplasm;phagocytic vesicle;specific granule;azurophil granule;spindle;sarcolemma;nuclear envelope;midbody;cell projection;intercalated disc	High	0	305,639	77	34	475	33	1229.88	1		0.371	0.432	4.664	0.742	0.173	1.43	0.587	10.75	8.51	58.38	11.73	1.89	19.92	+	0.000669267	6.15241e+08
XP_035258783.1	platelet endothelial cell adhesion molecule isoform X6 [Anguilla anguilla]		653	72,0	9,35							High	0	228,087	40	23	489	1	1219.81	0		0.33	0.501	0.593	0.737	0.559	0.496	0.53	0	0	0	0	0	0	+	0.000439117	4.92712e+07
XP_035280181.1	myristoylated alanine-rich protein kinase C substrate a [Anguilla anguilla]	marcs	268	27,2	4,45	g9920.t1	myristoylated alanine-rich c-kinase substrate short=marcks	protein kinase c substrate 80 kda protein	actin filament binding;protein kinase C binding;calmodulin binding;actin binding	vesicle-mediated transport;positive regulation of cell proliferation	membrane;actin cytoskeleton;cytoplasm;centrosome;germinal vesicle;cell cortex;plasma membrane;cytoskeleton	High	0	75,290	42	11	89	11	185.12	0		0.249	0.702	0.477	0.86	0.26	0.564	0.5205	2.07	9.46	5.13	11.83	2.42	4.22	+	0.000230204	3.92598e+07
XP_035270329.1	40S ribosomal protein S28-like [Anguilla anguilla]	rs28	69	7,8	10,36	g1877.t1	40s ribosomal protein s28		structural constituent of ribosome;protein binding	molting cycle, collagen and cuticulin-based cuticle;positive regulation of growth rate;reproduction;rRNA processing;ribosomal small subunit biogenesis;translational elongation	cytosolic small ribosomal subunit	High	0	29,488	61	6	50	1	121.63	5		0.38	0.873	0.37	0.916	0.622	0.417	0.5195	13.42	27.75	0.12	7.03	0	8.83	+	0.000327762	3.17571e+07
XP_035246439.1	lysosome membrane protein 2-like isoform X1 [Anguilla anguilla]	scrb2	510	57,0	6,80	g3680.t1	lysosome membrane protein 2	85 kda lysosomal membrane sialoglycoprotein short=lgp85 |cd36 antigen-like 2 |lysosome membrane protein ii short=limp ii |scavenger receptor class b member 2 ame: cd_antigen=cd36	low-density lipoprotein binding;phosphatidylserine binding;lipopolysaccharide receptor activity;apolipoprotein A-I binding;high-density lipoprotein receptor activity	positive regulation of cholesterol storage;positive regulation of nitric-oxide synthase activity;endothelial cell migration;intracellular signaling pathway;cell adhesion;lipid homeostasis;adhesion to symbiont;lipopolysaccharide transport;androgen biosynthetic process;reverse cholesterol transport;catabolic process;positive regulation of cellular process;regulation of phagocytosis;high-density lip…	membrane raft;intracellular membrane-bounded organelle;membrane fraction;microvillus membrane;cell surface;organelle membrane;intracellular organelle part;integral to plasma membrane;cytoplasmic part	High	0	65,374	16	9	151	9	360.93	0		0.39	0.9	0.979	0.435	0.396	0.6	0.5175	10.94	36	25.54	6.09	8.18	5.86	+	0.000208628	6.82631e+07
XP_035242098.1	interleukin-1 receptor accessory protein isoform X1 [Anguilla anguilla]	il1ap	583	65,7	7,75	g4342.t1	interleukin-1 receptor accessory protein short=il-1 receptor accessory protein short=il-1r flags: precursor		interleukin-1 binding;transmembrane receptor activity	regulation of cellular process;multicellular organismal process;signal transduction	membrane	High	0.005	5,144	4	2	4	2	4.12	0		0.259	0.87	0.364	0.462			0.413	0	0	0	0			+	3.72055e-05	2.52674e+06
XP_035283226.1	mucin-5AC-like isoform X2 [Anguilla anguilla]		273	28,0	6,37							High	0	46,961	19	5	96	1	215.59	0				0.01	0.091			0.0505				0			+	5.95732e-06
XP_035289495.1	methionine--tRNA ligase, mitochondrial isoform X1 [Anguilla anguilla]		622	71,4	8,66							Low	0.107	1,594	4	1	1	1	0	0		2.181	2.368					2.2745	0	0						0.000837783
XP_035256911.1	HEAT repeat-containing protein 5B isoform X1 [Anguilla anguilla]		2071	223,2	7,23							Low	0.073	1,912	1	1	2	1	0	0		2.503	1.984					2.2435	0	0						0.00114827	253088
XP_035267496.1	pre-mRNA-splicing factor RBM22-like [Anguilla anguilla]	rbm22	427	47,6	8,56	g4700.t1	pre-mrna-splicing factor rbm22	rna-binding motif protein 22	metal ion binding;nucleic acid binding	RNA processing	nucleus	Medium	0.041	2,783	4	1	1	1	2.19	0				2.175	2.273			2.224			0	0				0.00140177	931760
XP_035280569.1	interferon-induced protein 44-like [Anguilla anguilla]		304	33,9	5,78							Medium	0.041	2,783	4	1	2	1	0	0						3.217	1.164	2.1905					0	0		0.00193521	149616
XP_035263783.1	sex hormone-binding globulin [Anguilla anguilla]		389	42,0	5,25							Medium	0.018	4,210	5	1	1	1	2.31	0		2.479	1.631					2.055	0	0						0.00669939	391400
XP_035260738.1	complement C3-like [Anguilla anguilla]		1628	182,4	6,49							High	0	33,333	4	7	40	2	112.67	0		3.452	0.656					2.054	0	0						0.00675736	495050
XP_035245992.1	angiopoietin-related protein 2-like [Anguilla anguilla]		514	58,6	8,15							High	0.005	5,064	4	1	1	1	2.93	0		2.64	1.467					2.0535	0	0						0.00675736
XP_035271526.1	protein FAN [Anguilla anguilla]	fan	914	103,8	5,85	g3060.t1	protein fan	factor associated with neutral sphingomyelinase activation short=factor associated with n-smase activation	receptor signaling protein activity;sphingomyelin phosphodiesterase activator activity;death receptor binding	signal transduction;ceramide metabolic process	cytoplasm;soluble fraction	Low	0.062	2,107	2	1	1	1	0	0		1.956	2.078					2.017	0	0						0.00924505	220734
XP_035258242.1	N-acylneuraminate cytidylyltransferase A [Anguilla anguilla]	neua	445	50,2	8,73	g22680.t1	n-acylneuraminate cytidylyltransferase	cmp-n-acetylneuraminic acid synthase short=cmp- c synthase	nucleotidyltransferase activity;transferase activity;N-acylneuraminate cytidylyltransferase activity;hydrolase activity;hydrolase activity, acting on ester bonds	lipopolysaccharide biosynthetic process;lipid metabolic process;polysaccharide biosynthetic process	nucleus;cytoplasm	High	0.002	6,254	5	2	3	2	2.89	0						2.724	1.251	1.9875					12.64	34.04		0.00112831	1.6369e+06
XP_035263152.1	mucin-13-like isoform X1 [Anguilla anguilla]		643	67,2	5,03							Medium	0.041	2,812	2	1	2	1	0	0				2.864	1.103			1.9835			0	0				0.012122
XP_035234568.1	polypyrimidine tract-binding protein 3-like isoform X1 [Anguilla anguilla]	rod1	451	49,2	9,13	g4755.t1	regulator of differentiation 1 short=rod1		nucleic acid binding;nucleotide binding;RNA binding;poly-pyrimidine tract binding;protein binding;single-stranded DNA binding;endonuclease activity;mRNA binding	regulation of cell differentiation;mRNA processing;anatomical structure morphogenesis;RNA splicing;mRNA splice site selection;positive regulation of RNA splicing;RNA processing;pollen germination	nucleus;heterogeneous nuclear ribonucleoprotein complex;nucleoplasm;nucleolus;spliceosomal complex;ribonucleoprotein complex;cytoplasm	High	0	25,224	14	5	21	2	39.94	0		1.973	1.923					1.948	0	0						0.0161409	532831
XP_035239959.1	serine and arginine rich splicing factor 7a isoform X1 [Anguilla anguilla]	srsf7	255	29,3	11,77	g10327.t1	serine arginine-rich splicing factor 7	splicing arginine serine-rich 7	nucleic acid binding;protein binding	RNA splicing	nucleus	Medium	0.024	3,500	8	1	2	1	5.02	0		2.753	1.128					1.9405	0	0						0.00204067	478642
XP_035285697.1	magnesium transporter MRS2 homolog, mitochondrial [Anguilla anguilla]	mrs2	439	50,0	7,11	g9568.t1	magnesium transporter mrs2 mitochondrial	mrs2-like protein flags: precursor	metal ion transmembrane transporter activity	transmembrane transport;metal ion transport	integral to membrane;mitochondrial inner membrane	High	0.004	5,423	8	2	3	2	0	0		2.439	1.439					1.939	0	0						0.0173126	242650
XP_035264042.1	THO complex subunit 2 [Anguilla anguilla]		1566	177,8	8,65							High	0.005	5,040	1	1	5	1	5.99	0						1.432	2.441	1.9365					0	0		0.0175829	292718
XP_035286109.1	protein THEM6-like [Anguilla anguilla]	ch055	201	23,2	8,79	g16272.t1	upf0670 protein c8orf55 homolog flags: precursor		molecular_function	biological_process	extracellular region;cellular_component	High	0.001	7,116	13	2	2	2	2.77	0		2.242	1.629					1.9355	0	0						0.0177195	977300
XP_035278846.1	cholesterol 24-hydroxylase-like [Anguilla anguilla]		512	58,6	7,15							High	0	11,976	10	3	13	1	7.01	0		1.558	2.308					1.933	0	0						0.00225102	667805
XP_035243953.1	RNA-binding protein 15-like [Anguilla anguilla]	rbm15	870	96,9	9,86	g11088.t1	rna-binding protein 15	one-twenty two protein 1 |rna-binding motif protein 15	nucleotide binding;RNA binding;protein binding;transcription factor activity;single-stranded DNA binding;transcription corepressor activity;transcription activator activity;translation initiation factor activity;translation activator activity;mRNA 3'-UTR binding;identical protein binding;nucleic acid binding	interspecies interaction between organisms;positive regulation of transcription of Notch receptor target;ventricular septum morphogenesis;negative regulation of gene-specific transcription from RNA polymerase II promoter;placenta blood vessel development;negative regulation of myeloid cell differentiation;spleen development;patterning of blood vessels;negative regulation of transcription;mRNA pro…	nucleus;nucleoplasm;nucleolus;polysome;cytoplasm;cell part;mitochondrial cloud;pole plasm;spliceosomal complex;ribonucleoprotein complex;nuclear matrix;paraspeckles	Medium	0.04	2,945	3	1	1	1	0	0		2.888	0.962					1.925	0	0						0.0192837
XP_035267080.1	secretory phospholipase A2 receptor [Anguilla anguilla]		1480	168,5	5,68							Medium	0.027	3,387	1	1	1	1	0	0		1.797	2.028					1.9125	0	0						0.0211266
XP_035282426.1	histone-lysine N-methyltransferase SETD7 isoform X1 [Anguilla anguilla]		370	40,5	4,68							Medium	0.024	3,473	5	1	1	1	2.18	0		2.45	1.358					1.904	0	0						0.0226077	281517
XP_035266143.1	phosphatidylinositol 4,5-bisphosphate 3-kinase catalytic subunit alpha isoform isoform X1 [Anguilla anguilla]		1070	123,6	7,24							Medium	0.041	2,784	1	1	1	1	0	0		2.393	1.411					1.902	0	0						0.0229488
XP_035244240.1	homeobox protein Hox-C8a isoform X1 [Anguilla anguilla]	hxc9	252	28,8	6,86	g6219.t1	homeobox protein hox-c9		sequence-specific DNA binding;transcription corepressor activity;transcription activator activity;transcription factor activity	regulation of transcription from RNA polymerase II promoter;embryonic skeletal system development;anterior/posterior pattern formation;negative regulation of transcription;positive regulation of transcription	transcription factor complex	Low	0.062	2,102	5	1	1	1	2.11	0		2.507	1.279					1.893	0	0						0.00363254	275653
XP_035257812.1	C2 domain-containing protein 5 isoform X1 [Anguilla anguilla]		1194	130,6	6,11							Low	0.055	2,581	1	1	1	1	2.39	0		2.433	1.35					1.8915	0	0						0.00367533	328110
XP_035291202.1	protein O-glucosyltransferase 3 [Anguilla anguilla]	kdel2	525	59,8	8,27	g2424.t1	kdel motif-containing protein 2 flags: precursor		transferase activity		endoplasmic reticulum lumen	Low	0.055	2,494	3	1	1	1	0	0		2.701	1.036					1.8685	0	0						0.0292575	544721
XP_035247897.1	TNF receptor-associated factor 2-like isoform X1 [Anguilla anguilla]	traf2	672	74,7	7,77	g21857.t1	tnf receptor-associated factor 2	e3 ubiquitin-protein ligase traf2 |tumor necrosis factor type 2 receptor-associated protein 3	signal transducer activity;protein kinase binding	protein complex assembly;positive regulation of signaling pathway;positive regulation of interleukin-2 production;activation of NF-kappaB-inducing kinase activity;positive regulation of T cell cytokine production;positive regulation of cell proliferation;protein ubiquitination;regulation of JNK cascade;cytokine-mediated signaling pathway;regulation of immunoglobulin secretion;negative regulation …	cytosol;membrane	Low	0.071	1,922	1	1	6	1	0	0		1.407	2.321					1.864	0	0						0.00507558	401751
XP_035235551.1	alpha-1-antitrypsin-like isoform X1 [Anguilla anguilla]		442	50,0	6,76							High	0	41,543	14	7	63	1	135.37	0				2.642	1.047			1.8445			0	0				0.00628364
XP_035280240.1	plakophilin-2 [Anguilla anguilla]		806	88,3	8,88							Low	0.099	1,665	3	1	1	1	0	0		2.644	1.031					1.8375	0	0						0.0364896
XP_035267066.1	SPARC [Anguilla anguilla]	sprc	309	35,3	4,67	g763.t1	sparc	osteonectin short=on |secreted protein acidic and rich in cysteine flags: precursor	calcium ion binding;extracellular matrix binding;collagen binding	lung development;ossification;reproduction;positive regulation of growth;regulation of cell proliferation	basement membrane;extracellular space;platelet alpha granule lumen;nucleus;collagen	High	0.001	7,538	12	2	2	2	3.33	0		2.4	1.237					1.8185	0	0						0.00835534	1.00589e+06
XP_035238964.1	sema domain, immunoglobulin domain (Ig), short basic domain, secreted, (semaphorin) 3bl isoform X1 [Anguilla anguilla]		784	88,8	8,19							Medium	0.016	4,289	2	1	1	1	2.45	0						1.817	1.798	1.8075					0	0		0.0448867
XP_035253584.1	cytochrome c oxidase assembly factor 3 homolog, mitochondrial [Anguilla anguilla]	ccd56	99	11,1	9,69	g7283.t1	coiled-coil domain-containing protein 56				mitochondrion	Low	0.057	2,405	10	1	2	1	3.49	0						0.01	3.598	1.804						0		0.0461208
XP_035240282.1	transmembrane protein 160 [Anguilla anguilla]		209	23,1	7,87							Medium	0.037	3,100	9	1	1	1	0	0		2.442	1.158					1.8	0	0						0.0102356	570168
XP_035281533.1	interferon-induced very large GTPase 1-like isoform X1 [Anguilla anguilla]		2005	228,2	5,71							Medium	0.022	3,532	1	1	1	1	0	0		2.545	1.053					1.799	0	0						0.0477035
XP_035279052.1	rho GTPase-activating protein 5 [Anguilla anguilla]	grlf1	1497	170,9	6,76	g22724.t1	glucocorticoid receptor dna-binding factor 1	rho gap p190a short=p190-a	transcription corepressor activity;Rho GTPase activator activity;SH2 domain binding;DNA binding;GTPase activity	mammary gland development;regulation of eye photoreceptor cell development;Rho protein signal transduction;regulation of cell shape;cell adhesion;camera-type eye development;forebrain development;regulation of cell size;neural tube closure;signal transduction;negative regulation of transcription;positive regulation of mesenchymal cell proliferation;positive regulation of cell migration	actin cytoskeleton;cytosol;transcription factor complex	High	0.002	6,260	2	2	2	1	3.58	0		2.7	0.892					1.796	0	0						0.0486749
XP_035249158.1	gamma-glutamylaminecyclotransferase-like isoform X2 [Anguilla anguilla]	a2lda	152	17,1	5,54	g26562.t1	gamma-glutamylaminecyclotransferase a short=ggact a	aig2-like domain-containing protein 1-a	molecular_function;structural constituent of muscle	biological_process;heart development	cellular_component	Low	0.056	2,468	7	1	2	1	1.91	0	Met-loss+Acetyl [N-Term]	2.03	1.559					1.7945	0	0						0.0107893	441382
XP_035260039.1	WD repeat domain phosphoinositide-interacting protein 3 [Anguilla anguilla]	wipi3	344	38,1	7,59	g3521.t1	wd repeat domain phosphoinositide-interacting protein 3 short=wipi-3	wd repeat-containing protein 45-like short=wdr45-like protein			cytoplasmic part	Low	0.06	2,201	4	1	1	1	2.1	0		1.867	1.72					1.7935	0	0						0.0109031	534994
XP_035240648.1	iron-sulfur protein NUBPL [Anguilla anguilla]	nubpl	328	35,4	8,73	g2700.t1	iron-sulfur protein nubpl	ind1 homolog |nucleotide-binding |huind1 flags: precursor	ATP binding		mitochondrion	Low	0.091	1,728	5	1	1	1	0	0		2.35	1.221					1.7855	0	0						0.0520334
XP_035289931.1	TBC1 domain family member 8B isoform X1 [Anguilla anguilla]	tbc8b	1129	128,6	5,47	g7216.t1	tbc1 domain family member 8b		molecular_function;Rab GTPase activator activity;GTPase activator activity;calcium ion binding;Rab GTPase binding;protein binding;small GTPase regulator activity	regulation of Rab GTPase activity;biological_process;positive regulation of cell proliferation;blood circulation;vesicle-mediated transport;positive regulation of protein catabolic process;Rap protein signal transduction;regulation of Rab protein signal transduction;cell cycle;cell cycle arrest	cellular_component;intracellular;membrane;integral to membrane;cytosol;nucleus;cytoplasm;gap junction	Medium	0.014	4,754	2	1	1	1	2.63	0		1.732	1.831					1.7815	0	0						0.0534301
XP_035244415.1	EF-hand domain-containing protein D2-like [Anguilla anguilla]	tmed9	232	26,3	5,05	g753.t1	transmembrane emp24 domain-containing protein 9	glycoprotein 25l2 flags: precursor	binding;signal transducer activity	transport;dorsal/ventral pattern formation;positive regulation of I-kappaB kinase/NF-kappaB cascade;inter-male aggressive behavior;signal transduction	integral to membrane;ER-Golgi intermediate compartment;endoplasmic reticulum membrane	High	0.002	6,249	10	3	14	1	24.32	0		0.799	2.762					1.7805	0	0						0.0537841	183769
XP_035277735.1	5'-3' exoribonuclease 1 isoform X1 [Anguilla anguilla]	xrn1	1722	192,4	7,31	g20154.t1	5 -3 exoribonuclease 1 short=mxrn1	protein dhm2 |strand-exchange protein 1 homolog	DNA binding;hydrolase activity;5'-3' exoribonuclease activity;nucleic acid binding;RNA binding;exonuclease activity;nuclease activity;5'-3' exonuclease activity;protein binding;ribonuclease activity;double-stranded DNA specific 5'-3' exodeoxyribonuclease activity;single-stranded DNA specific 5'-3' exodeoxyribonuclease activity;ribonuclease H activity;magnesium ion binding;metal ion binding;zinc i…	RNA processing;cell aging;nucleobase, nucleoside, nucleotide and nucleic acid metabolic process;meiosis;histone mRNA catabolic process;rRNA processing;karyogamy;mRNA catabolic process;nuclear-transcribed mRNA catabolic process, nonsense-mediated decay;RNA metabolic process;transcription termination;mRNA processing;regulation of transcription;cell growth;DNA catabolic process, exonucleolytic;sperm…	cytoplasm;intracellular;cytoplasmic mRNA processing body;perinuclear region of cytoplasm;cytosol;nucleus;nucleolus	High	0	10,225	3	4	6	4	4.3	0		2.585	0.915					1.75	0	0						0.017097	501811
XP_035273508.1	MAP kinase-activating death domain protein isoform X2 [Anguilla anguilla]		1723	190,9	6,09							Medium	0.041	2,861	1	1	1	1	2.16	0		1.902	1.578					1.74	0	0						0.0700745
XP_035265071.1	methionine aminopeptidase 1D, mitochondrial isoform X1 [Anguilla anguilla]		342	38,2	6,62							High	0.001	7,626	8	2	2	2	3.16	0		2.108	1.369					1.7385	0	0						0.0705176	629252
XP_035289347.1	acetyl-CoA carboxylase 1 isoform X1 [Anguilla anguilla]	acac	2445	274,9	6,64	g24165.t1	acetyl- carboxylase short=acc includes:	biotin carboxylase	ligase activity;biotin binding;nucleotide binding;ATP binding;acetyl-CoA carboxylase activity;metal ion binding;biotin carboxylase activity;protein binding;catalytic activity;pyruvate carboxylase activity	fatty acid biosynthetic process;metabolic process;response to drug;multicellular organismal protein metabolic process;lipid homeostasis;acetyl-CoA metabolic process;tissue homeostasis;response to organic cyclic substance;lipid biosynthetic process;lipid metabolic process;regulation of fatty acid oxidation;gluconeogenesis	cytoplasm;mitochondrion;soluble fraction;membrane;Golgi apparatus;endomembrane system;cytosol	High	0	8,823	2	3	3	2	2	0						1.806	1.661	1.7335					0	0		0.0727676
XP_035256143.1	collagen alpha-1(XXI) chain isoform X1 [Anguilla anguilla]	cola1	1034	107,4	8,16	g15544.t1	collagen alpha-1 chain flags: precursor		structural molecule activity;collagen binding;extracellular matrix structural constituent;protein binding, bridging;extracellular matrix structural constituent conferring tensile strength;metal ion binding;protein binding;molecular_function;calcium ion binding	cell adhesion;extracellular matrix organization;cell-cell adhesion;collagen fibril organization;skeletal system development;tissue homeostasis;organ morphogenesis;chondrocyte differentiation;protein complex assembly;biological_process	cytoplasm;proteinaceous extracellular matrix;extracellular region;collagen;collagen type XIV;collagen type XII;collagen type IX	High	0.004	5,308	2	2	3	2	0	0		1.236	2.23					1.733	0	0						0.0732245	407381
XP_035244957.1	myosin-binding protein H-like isoform X1 [Anguilla anguilla]		759	77,4	5,10							Low	0.073	1,890	2	1	1	1	0	0						1.508	1.948	1.728					0	0		0.0755447
XP_035286863.1	H-2 class I histocompatibility antigen, Q8 alpha chain-like isoform X1 [Anguilla anguilla]		387	43,9	6,93							Medium	0.012	4,943	5	2	14	1	33.81	0		2.583	0.864					1.7235	0	0						0.0220574
XP_035291213.1	ensconsin-like isoform X1 [Anguilla anguilla]		784	87,4	9,06							High	0.005	5,226	2	1	2	1	0	0		2.337	1.105					1.721	0	0						0.0788935
XP_035262651.1	mediator of RNA polymerase II transcription subunit 24 isoform X1 [Anguilla anguilla]		986	110,0	7,36							Medium	0.021	3,808	1	1	2	1	2.15	0						1.769	1.668	1.7185					0	0		0.0798721
XP_035238623.1	SPRY domain-containing protein 4 [Anguilla anguilla]	spry4	224	25,1	8,03	g23691.t1	spry domain-containing protein 4				nucleus;mitochondrion	Medium	0.033	3,197	7	1	1	1	2.12	0		1.869	1.546					1.7075	0	0						0.0854325	204051
XP_035285764.1	phosphoprotein associated with glycosphingolipid-enriched microdomains 1 [Anguilla anguilla]		425	43,7	4,28							Medium	0.021	3,732	3	1	2	1	2.76	0		2.568	0.831					1.6995	0	0						0.0896696	665904
XP_035238420.1	upstream stimulatory factor 2 isoform X1 [Anguilla anguilla]		325	35,4	4,93							Medium	0.038	3,033	4	1	4	1	0	0		2.297	1.097					1.697	0	0						0.0913016	390055
XP_035242190.1	nectin-3-like protein [Anguilla anguilla]		555	60,6	6,60							Medium	0.041	2,864	2	1	1	1	1.76	0		2.019	1.372					1.6955	0	0						0.0918509
XP_035281512.1	KRR1 small subunit processome component homolog [Anguilla anguilla]	krr1	381	43,3	9,95	g19120.t1	krr1 small subunit processome component homolog	hiv-1 rev-binding protein 2 homolog	RNA binding	rRNA processing	nucleolus;ribonucleoprotein complex	Medium	0.019	4,001	7	2	3	2	0	0		2.392	1.634	1.755	1.411			1.6945	0	0	0	0				0.0924027	240399
XP_035243475.1	negative elongation factor C/D [Anguilla anguilla]	nelfd	578	65,0	5,41	g18255.t1	negative elongation factor d short=nelf-d	th1-like protein	protein binding	negative regulation of transcription	nucleoplasm	Medium	0.043	2,749	2	1	3	1	0	0						2.036	1.352	1.694					0	0		0.0929573
XP_035259764.1	acyl-coenzyme A synthetase ACSM3, mitochondrial [Anguilla anguilla]		591	66,8	8,00							Low	0.106	1,603	3	1	1	1	0	0		2.067	1.288					1.6775	0	0						0.102199
XP_035286288.1	CTD small phosphatase-like protein isoform X1 [Anguilla anguilla]	ctdsl	276	31,3	5,12	g2023.t1	ctd small phosphatase-like protein short=ctdsp-like	nuclear lim interactor-interacting factor 1 short=nli-interacting factor 1 |small c-terminal domain phosphatase 3	metal ion binding;CTD phosphatase activity;protein binding	protein amino acid dephosphorylation;regulation of transcription from RNA polymerase II promoter;cellular response to stress;signal transduction	soluble fraction;intracellular organelle part;membrane part;cytoplasmic part;endomembrane system;nucleus;plasma membrane;protein serine/threonine phosphatase complex	High	0.001	6,585	4	1	6	1	3.95	0						1.776	1.57	1.673					0	0		0.105232	575736
XP_035251916.1	codanin-1 [Anguilla anguilla]		1332	145,1	7,49							Medium	0.019	4,004	1	1	1	1	3.09	0	Met-loss+Acetyl [N-Term]	1.28	2.064					1.672	0	0						0.105847	400682
XP_035292372.1	DNA polymerase beta [Anguilla anguilla]	dpolb	336	38,4	6,42	g24637.t1	dna polymerase beta		DNA-directed DNA polymerase activity;metal ion binding;microtubule binding;DNA binding;lyase activity;enzyme binding	DNA-dependent DNA replication;base-excision repair;cell death	nucleoplasm;cytoplasm;spindle microtubule;DNA polymerase complex;tubulin complex	Medium	0.033	3,172	7	1	1	1	2.65	0		1.631	1.709					1.67	0	0						0.0364765	359234
XP_035286764.1	phosphoenolpyruvate carboxykinase [GTP], mitochondrial [Anguilla anguilla]	pckgm	635	69,5	8,35	g4381.t1	phosphoenolpyruvate carboxykinase mitochondrial short=pepck-m	phosphoenolpyruvate carboxylase flags: precursor	manganese ion binding;GDP binding;carboxylic acid binding;magnesium ion binding;kinase activity;phosphoenolpyruvate carboxykinase (GTP) activity;GTP binding	oxaloacetate metabolic process;glucose homeostasis;response to activity;glycerol biosynthetic process from pyruvate;response to insulin stimulus;gluconeogenesis;tricarboxylic acid cycle	cytosol;soluble fraction;mitochondrion;nucleolus;centrosome	High	0	11,325	7	3	13	3	8.43	0		2.638	0.687					1.6625	29.23	0.6						0.0388347	872521
XP_035240998.1	limbic system-associated membrane protein isoform X1 [Anguilla anguilla]	lsamp	349	38,9	8,28	g102.t1	limbic system-associated membrane protein short=lsamp flags: precursor		opioid receptor activity;oligosaccharide binding	neuron recognition;cerebellum development;response to estradiol stimulus;negative regulation of neuron projection development;G-protein signaling, coupled to cyclic nucleotide second messenger	axon;dendrite;excitatory synapse;extracellular space;cell surface;neuronal cell body;perinuclear region of cytoplasm;integral to plasma membrane	High	0	9,462	9	2	4	2	7.5	0		2.085	1.235					1.66	111.72	1.43						0.0398843	1.35845e+06
XP_035235088.1	chromaffin granule amine transporter [Anguilla anguilla]		527	56,2	5,55							Medium	0.041	2,828	2	1	1	1	2.55	0						1.401	1.915	1.658					0	0		0.0405973	205030
XP_035289935.1	inositol polyphosphate 5-phosphatase K isoform X1 [Anguilla anguilla]	pi5pa	469	54,0	5,64	g5869.t1	phosphatidylinositol -bisphosphate 5-phosphatase a	inositol polyphosphate 5-phosphatase j	phosphoinositide 5-phosphatase activity;inositol trisphosphate phosphatase activity;protein binding;inositol bisphosphate phosphatase activity	cellular process;response to hormone stimulus	cytosol;ruffle;neuron projection;membrane fraction;endoplasmic reticulum	High	0	8,383	7	2	5	2	4.66	0		2.742	1.878			1.433	0.937	1.6555	0	0			0	0		0.00303386
XP_035245371.1	protein canopy homolog 2 isoform X1 [Anguilla anguilla]	cnpy2	200	22,7	5,17	g18877.t1	protein canopy homolog 2	mir-interacting saposin-like protein | secreted protein zsig9 |transmembrane protein 4 flags: precursor	protein binding	fibroblast growth factor receptor signaling pathway;midbrain-hindbrain boundary development	integral to plasma membrane;endoplasmic reticulum	Medium	0.041	2,910	8	1	2	1	0	0				1.433	1.234	1.867	2.207	1.65			0	0	0	0		0.0435585
XP_035244189.1	serine/threonine-protein kinase 38 isoform X1 [Anguilla anguilla]	stk38	473	55,2	7,20	g13095.t1	serine threonine-protein kinase 38	ndr1 protein kinase |nuclear dbf2-related kinase 1	protein serine/threonine kinase activity;magnesium ion binding;ATP binding;mitogen-activated protein kinase kinase kinase binding	protein amino acid phosphorylation;intracellular protein kinase cascade;regulation of cell shape;establishment or maintenance of cell polarity;negative regulation of MAP kinase activity;neuron projection development;regulation of cell cycle;cell projection assembly;negative regulation of cell growth;signal transduction;serine family amino acid metabolic process	actin cytoskeleton;dendrite;axon;MLL5-L complex;cytoplasmic part	High	0	37,960	18	8	36	2	68.96	0		2.008	1.389	1.91	0.878			1.6495	0	0	38.05	5.99				0.00334976	1.18855e+06
XP_035274889.1	DENN domain-containing protein 4C-like [Anguilla anguilla]		1831	197,6	6,14							Low	0.054	2,687	1	1	1	1	0	0		2.02	1.274					1.647	0	0						0.122174	231588
XP_035265810.1	heterogeneous nuclear ribonucleoprotein H-like isoform X1 [Anguilla anguilla]	hnrh1	438	47,7	7,33	g23193.t1	heterogeneous nuclear ribonucleoprotein h short=hnrnp h contains:	heterogeneous nuclear ribonucleoprotein n-terminally processed	nucleotide binding;RNA binding;poly(U) RNA binding;protein binding;nucleic acid binding;molecular_function;mRNA binding	mRNA processing;RNA processing;RNA splicing;regulation of RNA splicing;biological_process;mRNA polyadenylation;anterior/posterior pattern formation;morphogenesis of embryonic epithelium	nucleus;heterogeneous nuclear ribonucleoprotein complex;actin cytoskeleton;cytoplasm;nucleoplasm;nucleolus;spliceosomal complex;cytoskeleton;ribonucleoprotein complex;mitochondrion	High	0	19,681	18	6	14	4	28.12	0	Met-loss+Acetyl [N-Term]	2.415	0.876					1.6455	0	0						0.0451061	4.00693e+06
XP_035273451.1	LOW QUALITY PROTEIN: pre-mRNA-splicing factor ATP-dependent RNA helicase DHX15-like [Anguilla anguilla]	dhx15	764	87,4	7,03	g27790.t1	pre-mrna-splicing factor atp-dependent rna helicase dhx15	deah box protein 15	hydrolase activity;nucleic acid binding;RNA helicase activity;nucleotide binding;ATP binding;ATP-dependent helicase activity;helicase activity;nucleoside-triphosphatase activity;ATP-dependent RNA helicase activity;molecular_function;translation initiation factor activity	mRNA processing;RNA splicing;receptor-mediated endocytosis;rRNA processing;reproduction;nematode larval development;embryonic development ending in birth or egg hatching;morphogenesis of an epithelium;RNA interference;locomotion;positive regulation of growth rate;growth;hermaphrodite genitalia development;translation;spliceosome disassembly;ribosome biogenesis;RNA splicing, via transesterificatio…	nucleus;U12-type spliceosomal complex;mitochondrion;90S preribosome;chloroplast envelope;membrane;cytoplasm;spliceosomal complex	High	0	57,009	19	12	65	1	101.51	0		1.38	1.716	1.431	1.581	1.707	2.068	1.644	0	0	0	0	0	0		0.00369534	712802
XP_035251819.1	C-factor [Anguilla anguilla]	csga	255	27,1	7,47	g14851.t1	c-factor	c signal	binding;oxidoreductase activity;catalytic activity;cyclopentanol dehydrogenase activity;2,3-dihydro-2,3-dihydroxybenzoate dehydrogenase activity;retinol dehydrogenase activity	oxidation reduction;metabolic process;sporulation resulting in formation of a cellular spore;nitrogen fixation;cellular response to stress;enterobactin biosynthetic process;ion transport;transport;iron ion transport;visual perception;retinol metabolic process;response to stimulus	extracellular region;cytosol;nucleus;intracellular	Low	0.104	1,629	4	1	1	1	1.71	0		1.695	1.587					1.641	0	0						0.126371
XP_035288943.1	SLC35A4 upstream open reading frame protein-like isoform X1 [Anguilla anguilla]		100	11,1	8,72							Medium	0.022	3,540	17	1	2	1	0	0		2.441	1.737			1.532	0.965	1.6345	0	0			0	0		0.00427473	622877
XP_035234709.1	glycerol-3-phosphate acyltransferase 4 [Anguilla anguilla]	gpat4	457	51,8	8,97	g20434.t1	glycerol-3-phosphate acyltransferase 4 short=gpat4	1-acylglycerol-3-phosphate o-acyltransferase 6 short=1-agp acyltransferase 6 short=1-agpat 6 |acyl- :glycerol-3-phosphate acyltransferase 4 |lysophosphatidic acid acyltransferase zeta short=lpaat-zeta flags: precursor	acyl-[acyl-carrier-protein]-UDP-N-acetylglucosamine O-acyltransferase activity;1-acylglycerol-3-phosphate O-acyltransferase activity;glycerol-3-phosphate O-acyltransferase activity	fatty acid metabolic process;lactation;phosphatidylcholine biosynthetic process;regulation of TOR signaling pathway;acyl-CoA metabolic process;glandular epithelial cell maturation;triglyceride biosynthetic process;diacylglycerol metabolic process;regulation of multicellular organism growth;lipopolysaccharide biosynthetic process;pantothenate biosynthetic process;acyl-carrier-protein biosynthetic …	integral to endoplasmic reticulum membrane;membrane fraction	Low	0.057	2,402	3	1	2	1	0	0		1.802	1.464					1.633	0	0						0.05046	312950
XP_035280737.1	insulin-like growth factor-binding protein 7 [Anguilla anguilla]		266	27,7	6,34							Low	0.108	1,581	6	1	1	1	0	0						2.253	1.009	1.631					0	0		0.0513291	228512
XP_035253864.1	mitochondrial thiamine pyrophosphate carrier [Anguilla anguilla]	tpc	314	34,6	8,94	g17973.t1	mitochondrial thiamine pyrophosphate carrier	solute carrier family 25 member 19	binding;transporter activity;deoxynucleotide transmembrane transporter activity;molecular_function;solute:solute antiporter activity;calcium ion binding	transmembrane transport;transport;deoxynucleotide transport;biological_process	mitochondrion;integral to membrane;membrane;mitochondrial inner membrane	Medium	0.02	3,881	5	1	1	1	2.63	0						1.583	1.664	1.6235					0	0		0.138873
XP_035251565.1	lysyl oxidase homolog 1-like [Anguilla anguilla]	loxl1	609	66,2	7,50	g4665.t1	lysyl oxidase homolog 1	lysyl oxidase 2 |lysyl oxidase-like protein 1 flags: precursor	copper ion binding;protein binding;protein-lysine 6-oxidase activity	response to steroid hormone stimulus;wound healing;protein modification process;elastic fiber assembly;blood vessel development;collagen fibril organization;oxidation reduction;lung development	extracellular space;nucleus;collagen	High	0	10,404	6	2	7	2	7.34	0		1.887	1.34					1.6135	19.6	0.45						0.00142977	790159
XP_035238775.1	proprotein convertase subtilisin/kexin type 1 inhibitor, like [Anguilla anguilla]		350	38,0	6,24							High	0	8,107	7	2	6	2	6.81	0		2.228	1.189	1.785	1.803	1.437	1.015	1.611	0	0	7.36	21.43	32.22	47.19		0.00624384	207528
XP_035282923.1	tetratricopeptide repeat protein 39B isoform X1 [Anguilla anguilla]		585	66,4	7,40							Low	0.107	1,586	2	1	1	1	0	0		2.332	0.872					1.602	0	0						0.0654034
XP_035290123.1	rab5 GDP/GTP exchange factor isoform X2 [Anguilla anguilla]	rabx5	538	61,1	7,58	g32719.t1	rab5 gdp gtp exchange factor	rap1 |rabaptin-5-associated exchange factor for rab5 |rabex-5	DNA binding;zinc ion binding;protein binding;metal ion binding;molecular_function	protein transport;endocytosis;transport;biological_process	early endosome;cytoplasm;recycling endosome;endosome;cellular_component	High	0.001	6,478	3	1	2	1	2.39	0		1.864	1.338					1.601	0	0						0.0659405	337462
XP_035240318.1	gamma-sarcoglycan [Anguilla anguilla]	sgcg	289	31,9	5,26	g14350.t1	gamma-sarcoglycan short=gamma-sg		protein binding		sarcoglycan complex	High	0	22,988	31	5	8	5	23.85	0		2.636	1.287	1.911	1.245			1.599	24.94	20.58	53.17	17.91				0.00191662	3.35878e+06
XP_035247664.1	cell cycle and apoptosis regulator protein 2 [Anguilla anguilla]		820	90,3	5,97	g26707.t1						High	0.005	5,179	3	2	2	2	4.08	0		1.92	1.278					1.599	0	0						0.158962	749739
XP_035275531.1	matrix remodeling-associated protein 8-like isoform X4 [Anguilla anguilla]		399	44,3	7,97							High	0	12,119	8	2	3	1	8.31	0		2.256	0.922					1.589	0	0						0.0726741	589365
XP_035276948.1	alpha/beta hydrolase domain-containing protein 17A-like [Anguilla anguilla]		322	34,9	6,70							Low	0.066	2,042	7	1	1	1	0	0		1.638	1.538					1.588	0	0						0.168468
XP_035274215.1	pro-interleukin-16 isoform X1 [Anguilla anguilla]	il16	1526	164,1	6,47	g962.t1	pro-interleukin-16 contains:	interleukin-16 short=il-16 |lymphocyte chemoattractant factor short=lcf	cytokine activity;protein binding;protein C-terminus binding	induction of positive chemotaxis;leukocyte chemotaxis;interspecies interaction between organisms;chemotaxis;immune response;regulation of transcription;transcription;cell adhesion;intracellular signaling pathway;myelination;cell cycle;cell division;protein targeting;endocytosis;intracellular distribution of mitochondria;regulation of endocytosis;cytoplasm organization;Rho protein signal transduct…	nucleus;cytoplasm;extracellular region;intracellular;extracellular space;endoplasmic reticulum;cell-cell junction;cell junction;synapse;dendrite;cell projection;tight junction;apical plasma membrane;endomembrane system;postsynaptic membrane;plasma membrane;postsynaptic density;synaptosome;membrane;mitochondrial outer membrane;mitochondrion;integral to membrane;integral to mitochondrial outer memb…	Medium	0.04	2,983	2	1	1	1	2.03	0		2.183	0.992					1.5875	0	0						0.168468
XP_035239080.1	cytohesin-2 isoform X1 [Anguilla anguilla]		417	48,5	5,85							High	0.005	5,261	6	2	6	1	12.42	0		2.22	0.954					1.587	0	0						0.169353	290358
XP_035250182.1	probable 28S rRNA (cytosine(4447)-C(5))-methyltransferase [Anguilla anguilla]	nop2	742	83,0	5,47	g13275.t1	ribosomal rna methyltransferase nop2	nucleolar protein 1 |nucleolar protein 2 homolog |proliferating-cell nucleolar antigen p120 |proliferation-associated nucleolar protein p120	RNA methyltransferase activity;RNA binding;protein binding;S-adenosylmethionine-dependent methyltransferase activity	rRNA methylation;positive regulation of cell proliferation	nucleolus	Medium	0.041	2,857	2	1	1	1	2.6	0		1.693	1.479					1.586	0	0						0.0744427
XP_035281734.1	uncharacterized protein LOC118231724 isoform X1 [Anguilla anguilla]	urgcp	3700	412,5	5,80	g30133.t1	up-regulator of cell proliferation	hbv x protein up-regulated gene 4 protein homolog |h g up-regulated gene 4 protein homolog	GTP binding;molecular_function;protein binding;nucleotide binding	cell cycle;biological_process;regulation of apoptosis	cellular_component;nucleus;cytoplasm;intracellular;cytosol	High	0	11,473	1	3	12	2	23.53	1				1.083	2.088			1.5855			11.05	71.96				0.0744427
XP_035281884.1	filamin-C isoform X1 [Anguilla anguilla]	flna	2823	303,3	6,07	g18595.t1	filamin-a short=fln-a	actin-binding protein 280 short=abp-280 |alpha-filamin |endothelial actin-binding protein |filamin-1 |non-muscle filamin	Rho GTPase binding;GTP-Ral binding;Fc-gamma receptor I complex binding;small GTPase binding;protein homodimerization activity;Rac GTPase binding;glycoprotein binding;signal transducer activity;actin filament binding;protein kinase C binding;transcription factor binding;protein binding;actin binding;tropomyosin binding;protein anchor;calcium ion binding;vinculin binding;integrin binding;protein bi…	early endosome to late endosome transport;cytoplasmic sequestering of protein;actin crosslink formation;positive regulation of I-kappaB kinase/NF-kappaB cascade;negative regulation of transcription factor activity;protein localization at cell surface;protein stabilization;establishment of protein localization;inhibition of adenylate cyclase activity by dopamine receptor signaling pathway;negative…	nucleus;trans-Golgi network;actin cytoskeleton;cytoplasm;cell cortex;cytosol;plasma membrane;extracellular region;integral to membrane;Z disc;cytoskeleton;vesicle membrane;platelet alpha granule lumen;cortical actin cytoskeleton;focal adhesion;dendritic spine;nucleolus;pseudopodium;secretory granule;cortical cytoskeleton;stress fiber;dense core granule membrane;striated muscle thin filament;actin…	High	0	152,179	8	22	281	3	638.06	0		0.912	2.245					1.5785	0	0						0.176558	586398
XP_035240011.1	protein virilizer homolog [Anguilla anguilla]		1826	198,4	5,03							Medium	0.015	4,512	1	1	3	1	2.28	0		1.807	1.342					1.5745	0	0						0.180245	281710
XP_035288314.1	nucleoside diphosphate-linked moiety X motif 17 isoform X1 [Anguilla anguilla]	nud17	305	33,3	5,54	g15583.t1	nucleoside diphosphate-linked moiety x motif 17 short=nudix motif 17		metal ion binding;hydrolase activity;SH3 domain binding;peptidase activity;zinc ion binding;metalloendopeptidase activity;metallopeptidase activity;protein binding;protein kinase C binding;integrin binding;laminin binding;collagen binding;molecular_function	biological_process;proteolysis;myoblast fusion;cell adhesion;PMA-inducible membrane protein ectodomain proteolysis;transforming growth factor beta receptor signaling pathway;response to manganese ion;positive regulation of protein secretion;response to calcium ion;keratinocyte differentiation;positive regulation of membrane protein ectodomain proteolysis;response to stimulus;cell-cell adhesion me…	cellular_component;integral to membrane;membrane;extracellular region;plasma membrane;intrinsic to external side of plasma membrane;cell surface;extracellular space;basolateral plasma membrane;cytoplasm	Low	0.059	2,268	5	1	1	1	0	0				2.005	1.143			1.574			0	0				0.181176
XP_035246779.1	carnitine O-acetyltransferase isoform X1 [Anguilla anguilla]	cacp	635	71,7	8,78	g11108.t1	carnitine o-acetyltransferase short=carnitine acetylase	carnitine acetyltransferase short=cat short= flags: precursor	transferase activity;carnitine O-acetyltransferase activity;acyltransferase activity;choline O-acetyltransferase activity;carnitine O-palmitoyltransferase activity;identical protein binding;protein binding;carnitine O-octanoyltransferase activity;kinase activity;acetylcholine transmembrane transporter activity	fatty acid metabolic process;lipid metabolic process;transport;fatty acid beta-oxidation using acyl-CoA oxidase;energy derivation by oxidation of organic compounds;generation of precursor metabolites and energy;muscle organ development;rhythmic behavior;dendrite development;neuromuscular synaptic transmission;neurotransmitter biosynthetic process;neuron differentiation;establishment of synaptic s…	peroxisome;membrane;mitochondrial inner membrane;mitochondrion;endoplasmic reticulum;nucleus;cytoplasm;neuronal cell body;cytosol;integral to membrane;mitochondrial outer membrane;microsome;endoplasmic reticulum membrane;neuron projection;synapse;synaptic vesicle;integral to synaptic vesicle membrane;integral to plasma membrane	High	0	16,247	9	5	21	4	39.05	0		2.212	1.214			1.88	1.257	1.5685	0	0			13.99	12.85		0.00337406	1.58649e+06
XP_035251601.1	pre-mRNA-splicing factor ATP-dependent RNA helicase PRP16 isoform X1 [Anguilla anguilla]	prp16	1259	144,0	6,61	g3303.t1	pre-mrna-splicing factor atp-dependent rna helicase prp16	atp-dependent rna helicase dhx38 |deah box protein 38	ATP-dependent RNA helicase activity;nucleic acid binding;ATP binding;protein binding	positive regulation of growth rate;embryonic development ending in birth or egg hatching;molting cycle, collagen and cuticulin-based cuticle;developmental growth;nematode larval development;locomotion;nuclear mRNA splicing, via spliceosome;germ cell development;embryonic body morphogenesis;morphogenesis of an epithelium	spliceosomal complex;chloroplast envelope;membrane	High	0	10,139	3	3	12	3	6.69	0		1.853	1.42	1.621	1.509	1.444	1.629	1.565	0	0	0	0	0	0		0.0878295	258088
XP_035273764.1	liprin-alpha-1 isoform X1 [Anguilla anguilla]	lipa1	1267	142,7	6,23	g15533.t1	liprin-alpha-1	lar-interacting protein 1 short=lip-1 |protein tyrosine phosphatase receptor type f polypeptide-interacting protein alpha-1 short=ptprf-interacting protein alpha-1	protein binding	cell communication	intracellular	High	0.004	5,356	2	2	3	1	4.14	1		1.334	1.78					1.557	85.73	24.59						0.0934143	781843
XP_035290911.1	barrier-to-autointegration factor-like [Anguilla anguilla]		90	10,3	6,09							High	0	9,195	29	2	6	2	11.92	0		2.142	1.286	1.828	1.016			1.557	21.52	21.05	0	0				0.0139253	526005
XP_035278622.1	dnaJ homolog subfamily B member 4 [Anguilla anguilla]	dnjb4	339	38,0	8,82	g9306.t1	homolog subfamily b member 4		heat shock protein binding;unfolded protein binding	negative regulation of transcription from RNA polymerase II promoter;protein folding;spermatogenesis;apoptosis;response to heat;response to unfolded protein	cytosol;plasma membrane;nucleus	Low	0.059	2,309	5	1	1	1	0	0		1.45	1.663					1.5565	0	0						0.197547	253504
XP_035253376.1	cerebellar degeneration-related protein 2-like isoform X1 [Anguilla anguilla]		491	54,9	5,40							Low	0.054	2,689	3	1	2	1	0	0		1.892	1.221					1.5565	0	0						0.197547
XP_035255270.1	perforin-1-like [Anguilla anguilla]	perf	584	64,6	7,97	g21657.t1	perforin-1 short=p1	cytolysin |lymphocyte pore-forming protein short=pfp flags: precursor	protein binding	defense response;cell death;response to ethanol;circadian rhythm	cytoplasmic part;membrane	Low	0.062	2,099	3	1	1	1	0	0		2.266	0.835					1.5505	0	0						0.203576
XP_035250547.1	UBX domain-containing protein 4-like isoform X1 [Anguilla anguilla]		529	59,0	5,43							High	0.001	7,575	9	3	3	3	4.14	0		2.043	2.046	0.851	1.042			1.5425	0	0	0	0				0.10387	727215
XP_035263949.1	putative ATP-dependent RNA helicase an3 isoform X1 [Anguilla anguilla]	ddx3	772	84,9	7,87	g8438.t1	atp-dependent rna helicase an3		RNA binding;ATP-dependent RNA helicase activity;DNA binding;ATP binding;protein binding	auxin biosynthetic process;instar larval development;spermatid development;interspecies interaction between organisms;oogenesis;RNA interference	RNA-induced silencing complex;nuclear speck;P granule;neuronal cell body;lipid particle;plasma membrane	High	0	142,837	31	22	174	2	415.02	0		2.455	0.961	0.777	1.553	1.53	1.572	1.5415	0	0	0	0	0	0		0.00548389	841410
XP_035288182.1	vacuolar protein sorting-associated protein 11 homolog isoform X1 [Anguilla anguilla]	vps11	927	106,2	6,74	g1635.t1	vacuolar protein sorting-associated protein 11 homolog short=hvps11	ring finger protein 108	zinc ion binding;protein binding;nucleotide binding	cellular process;growth;multicellular organismal process;protein transport	lysosomal membrane;HOPS complex;late endosome membrane;early endosome;actin filament	Low	0.055	2,592	1	1	2	1	0	0		1.706	1.377					1.5415	0	0						0.212869	183114
XP_035289157.1	alpha-2-macroglobulin-like [Anguilla anguilla]	a2mg	1429	157,8	6,65	g3378.t1	alpha-2-macroglobulin short=alpha-2-m flags: precursor		interleukin-1 binding;serine-type endopeptidase inhibitor activity;tumor necrosis factor binding;interleukin-8 binding;protein complex binding;enzyme binding	negative regulation of complement activation, lectin pathway;regulation of endopeptidase activity	platelet alpha granule lumen;extracellular space	High	0	27,200	7	7	16	1	32.41	1				1.855	1.221			1.538			0.9	20.18				0.0181646	509306
XP_035288047.1	sortilin-related receptor-like isoform X1 [Anguilla anguilla]	sorl	2221	245,6	5,50	g16735.t1	sortilin-related receptor	low-density lipoprotein receptor relative with 11 ligand-binding repeats short=ldlr relative with 11 ligand-binding repeats short=lr11 | -1 |sorting receptor containing ldlr class a repeats short= flags: precursor	low-density lipoprotein binding;transmembrane receptor activity;receptor activity;neuropeptide receptor activity;neurotensin receptor activity, non-G-protein coupled;enzyme binding;nerve growth factor binding;protein binding;nerve growth factor receptor activity;molecular_function;signal sequence binding	receptor-mediated endocytosis;lipid transport;cholesterol metabolic process;steroid metabolic process;lipid metabolic process;endocytosis;transport;neuropeptide signaling pathway;ossification;myotube differentiation;vesicle organization;multicellular organismal development;response to insulin stimulus;glucose import;cell differentiation;Golgi to endosome transport;nerve growth factor receptor sig…	membrane;low-density lipoprotein particle;integral to plasma membrane;integral to membrane;nucleus;intracellular membrane-bounded organelle;endoplasmic reticulum;endosome;neuronal cell body;lysosome;Golgi apparatus;dendrite;microsome;trans-Golgi network transport vesicle;plasma membrane;perinuclear region of cytoplasm;cytoplasmic membrane-bounded vesicle;endoplasmic reticulum membrane;nuclear mem…	Low	0.06	2,187	1	1	1	1	0	0		1.714	1.36					1.537	0	0						0.108627	343393
XP_035243507.1	lysine-specific demethylase phf2 isoform X1 [Anguilla anguilla]	phf2	1079	120,7	9,63	g332.t1	phd finger protein 2		metal ion binding;zinc ion binding;protein binding;iron ion binding;oxidoreductase activity, acting on paired donors, with incorporation or reduction of molecular oxygen, 2-oxoglutarate as one donor, and incorporation of one atom each of oxygen into both donors;histone demethylase activity (H3-K36 specific);oxidoreductase activity, acting on single donors with incorporation of molecular oxygen, i…	histone H3-K9 demethylation;oxidation reduction;chromatin modification;regulation of transcription;midbrain development;histone H3-K27 demethylation;transcription;biological_process;embryonic development ending in birth or egg hatching	cytoplasm;nucleus;nucleolus;nucleoplasm	High	0	8,490	3	3	5	3	7.24	0				1.193	1.879			1.536			0	0				0.109436	1.30564e+06
XP_035267607.1	4F2 cell-surface antigen heavy chain-like [Anguilla anguilla]	4f2	511	55,7	5,01	g4061.t1	4f2 cell-surface antigen heavy chain short=4f2hc ame: cd_antigen=cd98		neutral amino acid transmembrane transporter activity;protein binding;catalytic activity	leucine import;tryptophan transport	cell surface;membrane part;plasma membrane	Medium	0.036	3,111	4	1	1	1	2.82	0						1.775	1.296	1.5355					0	0		0.0186707
XP_035289498.1	myb-binding protein 1A-like protein [Anguilla anguilla]		1306	147,3	6,57							Medium	0.031	3,282	1	1	1	1	2.72	0		1.702	1.366					1.534	0	0						0.111069	380981
XP_035258441.1	coiled-coil domain-containing protein 91-like isoform X1 [Anguilla anguilla]		444	50,0	4,74							High	0	8,516	8	3	5	3	3.99	0		2.233	0.833					1.533	0	0						0.111893	628915
XP_035252725.1	cytosolic iron-sulfur assembly component 2B isoform X1 [Anguilla anguilla]		169	18,8	4,68							High	0	8,465	12	1	4	1	6.85	0		2.075	0.989					1.532	0	0						0.01972	906938
XP_035266539.1	glutamine amidotransferase-like class 1 domain-containing protein 3A, mitochondrial [Anguilla anguilla]	es1	223	23,7	7,84	g4467.t1	es1 protein mitochondrial	protein gt335 |protein knp-i flags: precursor			centriole	Low	0.059	2,203	4	1	1	1	2.13	0				2.211	0.851			1.531			0	0				0.113554
XP_035249778.1	protein mono-ADP-ribosyltransferase PARP9 isoform X1 [Anguilla anguilla]	parp9	829	91,6	7,62	g797.t1	poly polymerase 9 short=parp-9	b aggressive lymphoma protein homolog	NAD+ ADP-ribosyltransferase activity;transferase activity;protein binding;transferase activity, transferring glycosyl groups;ATP binding;four-way junction helicase activity;nucleotide binding;nucleoside-triphosphatase activity	cell migration;regulation of transcription;DNA repair;DNA recombination;biological_process	cytoplasm;nucleus;plasma membrane	High	0.001	6,807	5	2	4	2	4.92	0		2.287	1.676	1.383	0.816			1.5295	0	0	0	0				0.0202637	506138
XP_035237344.1	ADP-ribose glycohydrolase OARD1 isoform X1 [Anguilla anguilla]		178	20,0	6,86							Medium	0.012	4,986	11	2	4	2	0	0		1.639	1			1.672	1.418	1.5285	0	0			0	0		0.0205404	1.40933e+06
XP_035242658.1	acyl-coenzyme A thioesterase 8 [Anguilla anguilla]	acot8	330	37,0	7,94	g323.t1	acyl-coenzyme a thioesterase 8	acyl- thioesterase 8 |choloyl-coenzyme a thioesterase |peroxisomal acyl- thioesterase 2 short=pte-2 |peroxisomal acyl-coenzyme a thioester hydrolase 1 short=pte-1 |peroxisomal long-chain acyl- thioesterase 1	carboxylesterase activity;protein binding;choloyl-CoA hydrolase activity;acyl-CoA thioesterase activity	acyl-CoA metabolic process;peroxisome organization;fatty acid beta-oxidation using acyl-CoA oxidase;interspecies interaction between organisms	peroxisome;mitochondrion	Medium	0.037	3,051	5	1	2	1	0	0				1.473	1.567			1.52			0	0				0.236866	222475
XP_035256099.1	sulfotransferase 6B1 [Anguilla anguilla]	st6b1	301	34,6	5,71	g20009.t1	sulfotransferase 6b1 short=st6b1	thyroxine sulfotransferase	sulfotransferase activity	amine metabolic process;small molecule metabolic process;cellular metabolic process;primary metabolic process		High	0.001	6,953	9	2	6	2	8.17	0		1.601	1.571	1.592	0.914	0.93	1.468	1.5195	0	0	0	0	0	0		0.0231828	581942
XP_035254849.1	RUS1 family protein C16orf58 homolog [Anguilla anguilla]		432	47,6	7,65							High	0.002	6,115	4	2	4	2	2.91	0		1.777	1.513			1.028	1.526	1.5195	18.04	2.81			0	0		0.00801519	277671
XP_035265584.1	matrin-3-like isoform X1 [Anguilla anguilla]	matr3	1160	128,4	5,34	g23575.t1	matrin-3	nuclear scaffold protein p130 mat3	nucleic acid binding;RNA binding;metal ion binding;nucleotide binding;zinc ion binding;protein binding;structural molecule activity;DNA binding;double-stranded DNA binding	RNA splicing	intracellular;nuclear inner membrane;nuclear matrix;nucleus;cytoplasm;nucleoplasm;nuclear speck	Low	0.084	1,770	1	1	2	1	4.16	0				1.312	1.544	1.69	1.491	1.5175			0	0	0	0		0.124833	269507
XP_035274693.1	tyrosine 3-monooxygenase [Anguilla anguilla]	ty3h	488	55,5	5,90	g13628.t1	tyrosine 3-monooxygenase	tyrosine 3-hydroxylase short=th	tryptophan 5-monooxygenase activity;protein binding;amino acid binding;dopamine binding;tyrosine 3-monooxygenase activity;ferric iron binding;ferrous iron binding	heart morphogenesis;memory;regulation of heart contraction;epinephrine biosynthetic process;embryonic camera-type eye morphogenesis;response to activity;response to ethanol;synaptic transmission, dopaminergic;learning;response to calcium ion;eating behavior;norepinephrine biosynthetic process;response to estrogen stimulus;regulation of dopamine metabolic process;male courtship behavior;mammary gl…	melanosome membrane;smooth endoplasmic reticulum;cytosol;synaptic vesicle;terminal button;nucleus;internal side of plasma membrane;perikaryon;mitochondrion	Low	0.058	2,325	2	1	2	1	1.94	0				1.969	1.232	1.178	1.798	1.515			0	0	0	0		0.127556
XP_035289083.1	protein FAM122A isoform X1 [Anguilla anguilla]		225	23,6	9,73							Low	0.07	1,947	6	1	3	1	0	0		2.017	1.838			1.125	1.188	1.513	0	0			0	0		0.129397
XP_035262250.1	protein BCCIP homolog [Anguilla anguilla]	bccip	319	35,7	4,69	g9668.t1	protein bccip homolog		kinase regulator activity;protein binding	DNA repair;regulation of cyclin-dependent protein kinase activity	nuclear cyclin-dependent protein kinase holoenzyme complex	High	0.001	7,118	10	2	7	2	6.63	0		2.791	1.829	1.195	1.123			1.512	0	0	28.8	1.41				0.0257746	132425
XP_035236260.1	polyubiquitin-B-like [Anguilla anguilla]		154	17,2	8,78							Medium	0.043	2,761	6	1	1	1	2.25	0						2.139	0.882	1.5105					0	0		0.247214
XP_035245570.1	elongation of very long chain fatty acids protein 7-like [Anguilla anguilla]	elov7	324	37,8	8,98	g15511.t1	elongation of very long chain fatty acids protein 7		transferase activity, transferring acyl groups other than amino-acyl groups;protein binding	very-long-chain fatty acid metabolic process;fatty acid biosynthetic process	integral to membrane;endoplasmic reticulum membrane	Low	0.07	1,935	3	1	1	1	0	0		1.876	1.141					1.5085	0	0						0.249556	398367
XP_035255084.1	N-acetylglucosamine-6-phosphate deacetylase isoform X1 [Anguilla anguilla]	naga	422	45,0	6,39	g20947.t1	n-acetylglucosamine-6-phosphate deacetylase	amidohydrolase domain-containing protein 2 | c 6-p deacetylase	hydrolase activity, acting on carbon-nitrogen (but not peptide) bonds;hydrolase activity;molecular_function;N-acetylglucosamine-6-phosphate deacetylase activity;protein binding	N-acetylglucosamine metabolic process;carbohydrate metabolic process;biological_process	cellular_component	High	0.001	7,142	15	3	7	3	0	0		2.183	0.833					1.508	0	0						0.250733	261717
XP_035258778.1	platelet endothelial cell adhesion molecule isoform X1 [Anguilla anguilla]		749	82,3	8,56							High	0	245,917	41	24	508	1	1281.53	0						1.836	1.179	1.5075					0	0		0.250733
XP_035267058.1	2-acylglycerol O-acyltransferase 2-A [Anguilla anguilla]	mog2a	335	37,7	9,25	g7844.t1	2-acylglycerol o-acyltransferase 2-a	acyl- :monoacylglycerol acyltransferase 2-a short=mgat2-a |monoacylglycerol o-acyltransferase 2-a	diacylglycerol O-acyltransferase activity;2-acylglycerol O-acyltransferase activity;acetyltransferase activity	glycerol metabolic process;triglyceride biosynthetic process;diacylglycerol biosynthetic process;intestinal absorption;acyl-carrier-protein biosynthetic process	integral to membrane;microsome;endoplasmic reticulum membrane	Low	0.073	1,892	4	1	4	1	0	0		1.584	1.106			1.499	1.512	1.5055	0	0			0	0		0.253098	168506
XP_035254639.1	heat shock protein 75 kDa, mitochondrial [Anguilla anguilla]	trap1	721	81,8	6,89	g24083.t1	heat shock protein 75 mitochondrial short=hsp 75	tnfr-associated protein 1 |tumor necrosis factor type 1 receptor-associated protein short=trap-1 flags: precursor	unfolded protein binding;ATP binding;molecular_function;nucleotide binding;tumor necrosis factor receptor binding	response to stress;protein folding;cellular response to oxidative stress;biological_process	mitochondrion;cellular_component;cytoplasm	High	0	15,582	4	2	41	1	130.01	0		1.847	1.16					1.5035	0	0						0.137937	497854
XP_035282039.1	GRB2-associated-binding protein 1 isoform X1 [Anguilla anguilla]		738	80,6	7,33							Low	0.078	1,822	1	1	1	1	0	0		1.713	1.293					1.503	0	0						0.138912
XP_035276829.1	muscleblind-like protein 1 isoform X1 [Anguilla anguilla]	mbn2a	314	33,7	8,54	g13741.t1	muscleblind-like protein 2a	tmbnl2a	metal ion binding;nucleic acid binding	regulation of RNA splicing	intracellular part	High	0.004	5,362	10	2	3	1	0	0		2.084	0.921					1.5025	0	0						0.256675	239239
XP_035275708.1	RING finger and SPRY domain-containing protein 1 [Anguilla anguilla]	rspry	580	64,4	6,25	g19455.t1	ring finger and spry domain-containing protein 1 flags: precursor		metal ion binding;zinc ion binding;protein binding;molecular_function;binding	biological_process	extracellular region;cellular_component	Medium	0.041	2,895	2	1	1	1	0	0		0.853	2.15					1.5015	0	0						0.257875	232032
XP_035240739.1	succinate dehydrogenase [ubiquinone] cytochrome b small subunit B, mitochondrial-like isoform X1 [Anguilla anguilla]	dhsdb	158	16,9	9,00	g4844.t1	succinate dehydrogenase cytochrome b small subunit mitochondrial short= -b	succinate dehydrogenase complex subunit d-b |succinate-ubiquinone oxidoreductase cytochrome b small subunit b |succinate-ubiquinone reductase membrane anchor subunit b flags: precursor	ubiquinone binding;electron carrier activity;protein binding;heme binding;succinate dehydrogenase activity	transport;positive regulation of growth rate;electron transport chain;embryonic development ending in birth or egg hatching;nematode larval development;electron transport;oxidative phosphorylation;benzoate metabolic process;reductive tricarboxylic acid cycle	integral to membrane;mitochondrial respiratory chain complex II	Low	0.111	1,553	5	1	5	1	0	0						1.743	1.254	1.4985					0	0		0.261498
XP_035235377.1	LETM1 domain-containing protein LETM2, mitochondrial-like [Anguilla anguilla]	letm1	487	54,7	9,10	g7403.t1	letm1 and ef-hand domain-containing protein mitochondrial	leucine zipper-ef-hand-containing transmembrane protein 1 flags: precursor			membrane;mitochondrion	High	0	12,675	9	3	8	3	6.44	0						1.773	1.223	1.498					0	0		0.143868	1.06676e+06
XP_035276967.1	discs large homolog 1-like protein isoform X1 [Anguilla anguilla]	dlg1	984	108,6	5,50	g5466.t1	disks large homolog 1	synapse-associated protein 97 short=sap-97 short=sap97 |hdlg	guanylate kinase activity;phosphatase binding;protein kinase binding;potassium channel regulator activity;phosphoprotein phosphatase activity;cytoskeletal protein binding;protein binding;protein C-terminus binding;protein complex scaffold;PDZ domain binding;ionotropic glutamate receptor binding	endothelial cell proliferation;G1/S transition checkpoint;cell-cell adhesion;cortical actin cytoskeleton organization;negative regulation of mitotic cell cycle;actin filament organization;interspecies interaction between organisms;establishment or maintenance of cell polarity;positive regulation of cell proliferation;reproductive structure development;T cell cytokine production;positive regulatio…	cell-cell junction;postsynaptic density;sarcolemma;endoplasmic reticulum membrane;endoplasmic reticulum;synapse;cell junction;postsynaptic membrane;cytosol;plasma membrane;basolateral plasma membrane;T-tubule;membrane;cell-cell adherens junction;cell projection membrane;presynaptic membrane;basal plasma membrane;neuromuscular junction;lateral plasma membrane;membrane raft;synaptosome;immunologica…	High	0	7,803	5	3	5	3	6.94	0		1.867	1.117					1.492	38.46	1.64						0.012723	1.29504e+06
XP_035235351.1	pre-B-cell leukemia transcription factor 3b isoform X1 [Anguilla anguilla]	pbx3	471	51,1	6,80	g14755.t1	pre-b-cell leukemia transcription factor 3	homeobox protein pbx3	sequence-specific DNA binding;transcription factor activity;DNA binding;transcription regulator activity;protein binding;protein heterodimerization activity;transcription factor binding;transcription activator activity;chromatin binding;specific RNA polymerase II transcription factor activity	regulation of transcription, DNA-dependent;posterior compartment specification;anterior compartment pattern formation;neuron development;adult locomotory behavior;dorsal spinal cord development;respiratory gaseous exchange;regulation of respiratory gaseous exchange by neurological system process;regulation of transcription;positive regulation of cell proliferation;proximal/distal pattern formatio…	cytoplasm;nucleus;transcription factor complex;nucleolus;XY body	High	0	23,768	10	4	27	2	48.2	0				1.282	1.207	1.759	1.701	1.4915			0	0	0	0		0.149992	847701
XP_035240756.1	mediator of RNA polymerase II transcription subunit 17 [Anguilla anguilla]	med17	644	72,2	8,18	g450.t1	mediator of rna polymerase ii transcription subunit 17	cofactor required for sp1 transcriptional activation subunit 6 short=crsp complex subunit 6 |mediator complex subunit 17	transcription activator binding;ligand-dependent nuclear receptor transcription coactivator activity;receptor activity;RNA polymerase II transcription mediator activity;thyroid hormone receptor binding;vitamin D receptor binding	positive regulation of gene-specific transcription from RNA polymerase II promoter;transcription initiation from RNA polymerase II promoter;sex comb development;androgen receptor signaling pathway;signal transduction	transcription factor complex;mediator complex	Low	0.059	2,209	2	1	1	1	0	0						1.269	1.708	1.4885					0	0		0.27383	137449
XP_035279155.1	tumor necrosis factor receptor superfamily member 21 [Anguilla anguilla]		651	70,2	6,58							Low	0.055	2,518	2	1	1	1	2.71	0		1.999	0.976					1.4875	0	0						0.154184
XP_035266052.1	neuroligin-3a isoform X1 [Anguilla anguilla]	nlgn3	857	95,7	6,28	g879.t1	neuroligin-3	gliotactin homolog flags: precursor	carboxylesterase activity;neurexin binding;protein homodimerization activity;chloride ion binding	regulation of synaptic transmission;regulation of inhibitory postsynaptic membrane potential;receptor metabolic process;synapse assembly;regulation of respiratory gaseous exchange by neurological system process;cell-cell junction maintenance;visual learning;synaptic vesicle targeting;regulation of neuron differentiation;social behavior;protein targeting;calcium-dependent cell-cell adhesion;neurot…	cell surface;neuron projection;postsynaptic density;cell junction;intracellular membrane-bounded organelle;integral to plasma membrane;postsynaptic membrane;cytoplasmic part	Low	0.08	1,802	1	1	2	1	1.79	0		2.409	0.566					1.4875	0	0						0.0351052	987489
XP_035251669.1	neogenin isoform X1 [Anguilla anguilla]	neo1	1468	159,7	6,29	g13142.t1	neogenin		receptor activity;cadherin binding;transcription regulator activity;protein binding;netrin receptor activity;transcription coactivator activity;transmembrane receptor activity;identical protein binding;axon guidance receptor activity;protein heterodimerization activity;LRR domain binding	cell adhesion;regulation of transcription;myoblast fusion;axon guidance;apoptosis;dorsal/ventral axon guidance;multicellular organismal development;positive regulation of neuron projection development;spinal cord ventral commissure morphogenesis;positive regulation of ERK1 and ERK2 cascade;axonogenesis;induction of apoptosis;neuron migration;olfactory bulb interneuron development;brain developmen…	integral to membrane;plasma membrane;integral to plasma membrane;membrane;axon;membrane raft;growth cone membrane;cell surface;axolemma;cytoplasm;neuronal cell body	Low	0.055	2,637	1	1	4	1	0	0		1.543	1.688	1.073	1.042	1.57	1.427	1.485	0	0	0	0	0	0		0.157386	233166
XP_035264757.1	hemicentin-1-like isoform X1 [Anguilla anguilla]		1459	159,2	6,19							High	0	30,798	20	5	33	1	94.08	0						1.811	1.158	1.4845					0	0		0.0364531
XP_035238733.1	TMCO1/EMC3 family protein [Anguilla anguilla]		261	30,1	9,28							Low	0.062	2,086	3	1	1	1	1.67	0		1.702	1.266					1.484	0	0						0.280142	418574
XP_035290925.1	replication factor C subunit 3 [Anguilla anguilla]		356	40,1	8,51							Medium	0.041	2,850	5	1	1	1	0	0						1.582	1.386	1.484					0	0		0.280142
XP_035241352.1	bifunctional polynucleotide phosphatase/kinase isoform X1 [Anguilla anguilla]	pnkp	719	78,4	8,29	g16241.t1	bifunctional polynucleotide phosphatase kinase	dna 5 -kinase 3 -phosphatase |polynucleotide kinase-3 -phosphatase includes: |polynucleotide 3 -phosphatase |2 (3 )-polynucleotidase includes: |polynucleotide 5 -hydroxyl-kinase	ATP-dependent polydeoxyribonucleotide 5'-hydroxyl-kinase activity;nucleotide kinase activity;damaged DNA binding;double-stranded DNA binding;endonuclease activity;polynucleotide 3'-phosphatase activity;ATP binding;protein binding	response to radiation;nucleotide-excision repair, DNA damage removal;response to oxidative stress;nucleotide phosphorylation;DNA damage response, detection of DNA damage;dephosphorylation;DNA-dependent DNA replication	nucleolus	Medium	0.021	3,764	2	1	2	1	2.03	0						1.582	1.385	1.4835					0	0		0.280142	139164
XP_035249481.1	NADH-ubiquinone oxidoreductase 75 kDa subunit, mitochondrial-like isoform X2 [Anguilla anguilla]	ndus1	736	79,6	5,95	g20040.t1	nadh-ubiquinone oxidoreductase 75 kda mitochondrial	complex i-75kd short=ci-75kd flags: precursor	iron-sulfur cluster binding;NADH dehydrogenase (ubiquinone) activity;electron carrier activity;protein binding	ATP metabolic process;oxygen and reactive oxygen species metabolic process;apoptosis;regulation of mitochondrial membrane potential;mitochondrial electron transport, NADH to ubiquinone;ubiquinone biosynthetic process;sodium ion transport;proton transport;electron transport	mitochondrial respiratory chain complex I;mitochondrial intermembrane space	High	0	43,412	22	13	35	7	58.84	0						2.532	0.431	1.4815					0.61	4.79		0.0378449	578477
XP_035252096.1	RNA-binding protein with multiple splicing 2a isoform X1 [Anguilla anguilla]	rbpms	204	22,3	8,59	g6195.t1	rna-binding protein with multiple splicing short=rbp-ms	heart and rrm expressed sequence short=hermes	poly(A) RNA binding;nucleotide binding;RNA binding;protein binding;transcription coactivator activity;molecular_function;nucleic acid binding	positive regulation of pathway-restricted SMAD protein phosphorylation;positive regulation of SMAD protein nuclear translocation;regulation of transcription;biological_process;RNA processing;transcription	nucleus;cytoplasm;cellular_component	High	0	14,025	15	2	14	2	18.83	0		1.39	1.278	1.39	1.575	1.573	1.618	1.4815	0	0	0	0	12.43	3.01		0.0149212	1.54913e+06
XP_035290630.1	tyrosine-protein kinase receptor UFO [Anguilla anguilla]		909	99,7	5,87							Low	0.055	2,602	2	1	2	1	2.47	0						1.255	1.705	1.48					0	0		0.285263	200399
XP_035247319.1	spindlin-Z [Anguilla anguilla]	spinw	263	29,6	7,02	g33756.t1	spindlin-w short=chspin-w					Medium	0.014	4,783	6	1	4	1	9.07	0		2.213	1.657	1.295	1.174			1.476	0	0	0	0				0.167294	879366
XP_035289976.1	LOW QUALITY PROTEIN: upstream stimulatory factor 1-like [Anguilla anguilla]	usf1	310	33,7	5,55	g8792.t1	upstream stimulatory factor 1		transcription regulator activity;DNA binding;sequence-specific DNA binding;transcription factor activity;transcription activator activity;double-stranded DNA binding;protein kinase binding;protein heterodimerization activity;RNA polymerase II transcription factor activity, enhancer binding;bHLH transcription factor binding;histone deacetylase binding;protein homodimerization activity;enzyme bindi…	regulation of transcription;positive regulation of transcription from RNA polymerase II promoter;positive regulation of transcription from RNA polymerase II promoter by glucose;positive regulation of transcription, DNA-dependent;regulation of transcription, DNA-dependent;response to UV;lipid homeostasis;glucose metabolic process;positive regulation of gene-specific transcription from RNA polymera…	nucleus;transcription factor complex	Low	0.079	1,812	3	1	1	1	0	0		1.772	1.175					1.4735	0	0						0.293062
XP_035287691.1	remodeling and spacing factor 1 [Anguilla anguilla]	rsf1	1548	174,2	4,96	g1252.t1	remodeling and spacing factor 1 short=rsf-1	hbv px-associated protein 8 |hepatitis b virus x-associated protein |p325 subunit of rsf chromatin-remodeling complex	histone binding;zinc ion binding;ATPase activity;transcription repressor activity;protein binding;transcription activator activity;metal ion binding;DNA binding;small conjugating protein ligase activity;histone demethylase activity;ATP binding;kinase activity;histone acetyl-lysine binding;chromatin binding;histone kinase activity;nucleotide binding;non-membrane spanning protein tyrosine kinase ac…	nucleosome positioning;chromatin remodeling;nucleosome assembly;negative regulation of transcription, DNA-dependent;positive regulation of viral transcription;transcription initiation;negative regulation of DNA binding;regulation of transcription;histone demethylation;regulation of transcription, DNA-dependent;response to DNA damage stimulus;transcription;histone phosphorylation;histone deacetyla…	nucleus;RSF complex;Lid2 complex;nuclear chromatin;chromatin remodeling complex;rDNA heterochromatin;nucleolus;chromatin silencing complex;nuclear chromosome;cytoplasm;intracellular;cyclin-dependent protein kinase activating kinase holoenzyme complex;condensed chromosome;centromeric heterochromatin	Low	0.061	2,139	1	1	6	1	6.98	0		1.559	1.375	0.955	1.707			1.467	0	0	0	0				0.0188455	974294
XP_035287912.1	leucine-rich repeat-containing protein 75A-like [Anguilla anguilla]	cq076	449	48,9	5,43	g8909.t1	leucine-rich repeat-containing protein c17orf76		molecular_function	biological_process		High	0	16,304	19	5	16	5	20.32	0		1.863	1.793	1.261	1.212	1.631	1.302	1.4665	66.71	49.67	23.5	4.14	40.04	8.72		0.00353142	799681
XP_035280633.1	armadillo repeat-containing protein 10 [Anguilla anguilla]	arm10	357	38,8	6,80	g9479.t1	armadillo repeat-containing protein 10				membrane;cytoplasmic part;intracellular membrane-bounded organelle	Low	0.101	1,654	3	1	1	1	0	0		2.082	0.846					1.464	0	0						0.306375
XP_035288872.1	vesicle-associated membrane protein 7 [Anguilla anguilla]	vamp7	220	24,7	8,62	g4071.t1	vesicle-associated membrane protein 7	synaptobrevin-like protein 1	protein binding	vesicle fusion;response to salt stress;post-Golgi vesicle-mediated transport;calcium ion-dependent exocytosis;eosinophil degranulation;endosome to lysosome transport;phagocytosis, engulfment;ER to Golgi vesicle-mediated transport;intracellular protein transport;neutrophil degranulation	lysosomal membrane;phagocytic vesicle membrane;integral to membrane;late endosome membrane;transport vesicle membrane;endoplasmic reticulum membrane;apical part of cell;SNARE complex;Golgi apparatus	High	0.001	7,120	12	2	3	2	6.84	0		1.74	2.902	1.183	0.783			1.4615	0	0	0	0				0.0203408	81027.2
XP_035277153.1	ST3 beta-galactoside alpha-2,3-sialyltransferase 3b isoform X1 [Anguilla anguilla]		412	46,0	9,45							Medium	0.031	3,269	2	1	5	1	2.16	0		1.787	1.17			1.6	1.319	1.4595	0	0			0	0		0.0494969	1.26754e+06
XP_035268710.1	late secretory pathway protein AVL9 homolog [Anguilla anguilla]		639	70,2	5,97							High	0	8,280	4	2	8	2	11.71	0		1.529	2.437	0.97	1.097	1.39	2.006	1.4595	0	0	0	0	0	0		0.186053	1.01157e+06
XP_035289824.1	LOW QUALITY PROTEIN: cell adhesion molecule 1a [Anguilla anguilla]		445	48,7	4,91	g32615.t1	unnamed protein product [Tetraodon nigroviridis]					High	0	10,502	8	3	5	3	7.81	0		1.808	1.572	1.346	0.552			1.459	0	0	39.69	8.84				0.0212868	447367
XP_035265463.1	transformer-2 protein homolog beta [Anguilla anguilla]	tra2b	296	33,8	11,14	g7928.t1	transformer-2 protein homolog beta short=tra-2 beta short=tra2-beta	ra301 |splicing arginine serine-rich 10 |transformer-2 protein homolog b	nucleic acid binding;nucleotide binding;RNA binding;protein binding;mRNA binding;enzyme binding;mRNA 3'-UTR binding;SSU rRNA binding;translation repressor activity;ribosomal large subunit binding	mRNA processing;RNA splicing;RNA splicing, via transesterification reactions;nuclear mRNA splicing, via spliceosome;biological_process;cell differentiation;multicellular organismal development;sex differentiation;spermatogenesis;male somatic sex determination;regulation of nuclear mRNA splicing, via spliceosome;female somatic sex determination;regulation of alternative nuclear mRNA splicing, via …	nucleus;precatalytic spliceosome;cytoplasm;ribosome;nucleoplasm;stress granule;cell projection;dendrite;large ribosomal subunit;ribonucleoprotein complex;heterogeneous nuclear ribonucleoprotein complex;spliceosomal complex	High	0.005	5,221	6	2	7	2	12.17	0		2.409	1.851	1.462	1.141	1.454	1.086	1.458	0	0	7.99	24.32	0	0		0.0216106	915223
XP_035278533.1	cap-specific mRNA (nucleoside-2'-O-)-methyltransferase 1 [Anguilla anguilla]	mtr1	828	94,5	7,05	g5098.t1	cap-specific mrna (nucleoside-2 -o-)-methyltransferase 1	cap1 2 o-ribose methyltransferase 1 short=mtr1 | methyltransferase domain-containing protein 2	histone binding;metal ion binding;ubiquitin-protein ligase activity;methyltransferase activity;chromatin binding	positive regulation of DNA repair;cell cycle;histone H2B ubiquitination;response to ionizing radiation;histone H2A ubiquitination;double-strand break repair;methylation	nucleus;chromatin	Medium	0.041	2,928	2	1	2	1	0	0		2.097	0.815					1.456	0	0						0.317311	270664
XP_035244001.1	nuclear receptor coactivator 5 isoform X1 [Anguilla anguilla]		771	86,1	9,35							High	0.002	5,930	4	2	5	2	0	0		2.382	1.473			1.343	1.438	1.4555	54.6	28.58			0	0		0.0519102	395827
XP_035288088.1	transcription initiation factor TFIID subunit 2 isoform X1 [Anguilla anguilla]	taf2	1232	140,9	8,37	g3021.t1	transcription initiation factor tfiid subunit 2	tbp-associated factor 150 kda |transcription initiation factor tfiid 150 kda subunit short=taf 150 short=tafii-150 short=tafii150	zinc ion binding;promoter binding;metallopeptidase activity;protein binding	positive regulation of gene-specific transcription from RNA polymerase II promoter;transcription initiation from RNA polymerase II promoter;G2/M transition of mitotic cell cycle;response to organic cyclic substance	transcription factor TFTC complex;transcription factor TFIID complex	Low	0.078	1,821	1	1	3	1	2.12	0		2.37	0.54					1.455	0	0						0.0226076	2.13761e+06
XP_035243634.1	helicase with zinc finger domain 2-like isoform X1 [Anguilla anguilla]	pr285	2788	316,6	7,30	g310.t1	peroxisomal proliferator-activated receptor a-interacting complex 285 kda protein	atp-dependent helicase pric285 |ppar-alpha-interacting complex protein 285 |ppar-gamma dna-binding domain-interacting protein 1 short=pdip1 short=ppar-gamma dbd-interacting protein 1	binding;hydrolase activity	cellular macromolecule metabolic process;nucleic acid metabolic process;biological regulation	cytoplasm	High	0.001	7,257	2	4	6	4	0	0				1.775	1.132			1.4535			0	0				0.320084	256182
XP_035242988.1	small nuclear ribonucleoprotein E [Anguilla anguilla]	ruxe	92	10,7	9,44	g25150.t1	small nuclear ribonucleoprotein e short=snrnp-e	sm protein e short=sm-e short=	RNA binding;protein binding	nuclear mRNA 5'-splice site recognition;growth;reproduction;negative regulation of vulval development;secretion by cell;molting cycle, collagen and cuticulin-based cuticle;spliceosomal snRNP assembly;locomotion;nucleus organization	cytosol;precatalytic spliceosome;U7 snRNP;U1 snRNP;P granule;U4/U6 x U5 tri-snRNP complex;catalytic step 2 spliceosome;nucleoplasm	High	0	13,108	29	3	25	3	40.63	0		1.287	1.53	1.607	1.111	1.466	1.439	1.4525	31.2	13.72	19.54	16.15	6.22	17.41		0.000898212	5.64034e+06
XP_035277118.1	serine/threonine-protein phosphatase 2A 56 kDa regulatory subunit gamma isoform-like isoform X1 [Anguilla anguilla]	2a5g	582	67,7	7,42	g2590.t1	serine threonine-protein phosphatase 2a 56 kda regulatory subunit gamma isoform	pp2a b subunit isoform b -alpha-3 |pp2a b subunit isoform b -gamma |pp2a b subunit isoform b56-gamma |pp2a b subunit isoform pr61-gamma |pp2a b subunit isoform r5-gamma	protein binding;protein phosphatase type 2A regulator activity;RNA binding;exoribonuclease II activity	proteasomal ubiquitin-dependent protein catabolic process;RNA catabolic process;mitochondrial RNA 3'-end processing;DNA damage response, signal transduction by p53 class mediator resulting in induction of apoptosis;negative regulation of cell proliferation;negative regulation of septation initiation signaling;regulation of catalytic activity;mitochondrion organization;nervous system development;D…	protein phosphatase type 2A complex;mitochondrial matrix;membrane fraction;cytosol;chromosome, centromeric region;spindle pole body;nucleus;cell division site	High	0	16,698	9	4	13	2	23.11	0		2.135	1.707	1.421	1.115	1.222	1.482	1.4515	0	0	13.35	13.88	0	0		0.0544211	1.25175e+06
XP_035250645.1	sacsin-like isoform X1 [Anguilla anguilla]		4279	489,3	6,86							High	0	19,800	2	7	10	7	7.41	0						1.736	1.167	1.4515					21.42	17.47		0.0544211	392244
XP_035252437.1	retinal dehydrogenase 2-like isoform X1 [Anguilla anguilla]	al1a2	518	56,6	5,60	g2866.t1	retinal dehydrogenase 2 short=raldh 2 short= 2	aldehyde dehydrogenase family 1 member a2 |retinaldehyde-specific dehydrogenase type 2 short=raldh	3-chloroallyl aldehyde dehydrogenase activity;retinal dehydrogenase activity;oxidoreductase activity;retinal binding;aldehyde dehydrogenase (NAD) activity;protein homodimerization activity;NAD binding;thyroid hormone binding;aldehyde dehydrogenase [NAD(P)+] activity;androgen binding;Ras GTPase activator activity;identical protein binding;benzaldehyde dehydrogenase (NAD+) activity	retinoic acid metabolic process;negative regulation of cell proliferation;positive regulation of cell proliferation;proximal/distal pattern formation;face development;retinoic acid receptor signaling pathway;anterior/posterior pattern formation;regulation of endothelial cell proliferation;neuron differentiation;lung development;morphogenesis of embryonic epithelium;neural crest cell development;p…	nucleus;cytoplasm;cytosol	High	0	62,663	22	12	97	4	228.14	0		1.767	1.131	2.822	0.778			1.449	0	0	0	0				0.199825
XP_035270602.1	enoyl-CoA hydratase domain-containing protein 2, mitochondrial [Anguilla anguilla]	echd2	325	35,4	8,91	g22728.t1	enoyl- hydratase domain-containing protein mitochondrial flags: precursor		mRNA 3'-UTR binding;enoyl-CoA hydratase activity	mRNA catabolic process;isoleucine catabolic process;leucine catabolic process;lysine catabolic process;tryptophan metabolic process;valine catabolic process;fatty acid biosynthetic process;benzoate metabolic process;beta-alanine metabolic process;limonene catabolic process	mitochondrion	High	0	7,990	9	2	2	2	6.38	0		1.833	1.065					1.449	9.79	13.98						0.0563701	1.26601e+06
XP_035243181.1	mannose-specific lectin-like [Anguilla anguilla]		116	13,4	8,06							High	0	18,492	39	4	13	1	25	0						0.871	2.026	1.4485					0	0		0.199825
XP_035281319.1	cleavage and polyadenylation specificity factor subunit 6-like isoform X1 [Anguilla anguilla]	cpsf6	581	63,0	7,62	g23420.t1	cleavage and polyadenylation specificity factor subunit 6		nucleotide binding;RNA binding;protein binding;nucleic acid binding	mRNA processing;RNA splicing	nucleus;paraspeckles;ribonucleoprotein complex;mRNA cleavage factor complex	High	0	25,090	11	5	25	5	45.41	0		2.992	1.288	1.463	1.433	1.52	1.228	1.448	0	0	26.91	19.75	5.96	16.15		0.00102912	2.0187e+06
XP_035245786.1	LOW QUALITY PROTEIN: tyrosine-protein kinase transmembrane receptor ROR2 [Anguilla anguilla]	ror2	892	97,9	6,93	g18082.t1	tyrosine-protein kinase transmembrane receptor ror2	neurotrophic tyrosine receptor-related 2 flags: precursor	ATP binding;receptor activity;Wnt-protein binding;nucleotide binding;transmembrane receptor protein tyrosine kinase activity;transferase activity;kinase activity;protein kinase activity;protein binding;protein tyrosine kinase activity;neurotrophin receptor activity;neurotrophin binding;brain-derived neurotrophic factor binding;protein kinase binding	cartilage condensation;skeletal system development;negative regulation of cell proliferation;protein amino acid phosphorylation;cell differentiation;positive regulation of cell migration;multicellular organismal development;transmembrane receptor protein tyrosine kinase signaling pathway;embryonic genitalia morphogenesis;signal transduction;somitogenesis;Wnt receptor signaling pathway, calcium mo…	membrane;integral to plasma membrane;integral to membrane;cytoplasm;plasma membrane;cytosol;neuronal cell body;presynaptic active zone;cell surface;growth cone;dendrite;excitatory synapse;dendritic spine;axon;axon terminus;postsynaptic density;Golgi membrane;terminal button;external side of plasma membrane;cell projection;neuromuscular junction	High	0.001	7,147	2	1	2	1	2.76	0						1.332	1.561	1.4465					0	0		0.329915	169807
XP_035249992.1	WD repeat and FYVE domain-containing protein 2-like [Anguilla anguilla]	wdfy1	400	45,0	6,81	g10796.t2	wd repeat and fyve domain-containing protein 1	wd40- and fyve domain-containing protein 1	phosphatidylinositol binding;zinc ion binding		early endosome;nucleus;cytosol	High	0	11,761	7	2	18	1	33.32	0				1.981	0.912			1.4465			0	0				0.329915
XP_035253726.1	RNA binding protein fox-1 homolog 2-like isoform X1 [Anguilla anguilla]	fox1a	457	46,7	6,81	g10893.t1	fox-1 homolog a	ataxin-2-binding protein 1 |hexaribonucleotide-binding protein 1	RNA binding;protein C-terminus binding;transcription corepressor activity;nucleotide binding	estrogen receptor signaling pathway;RNA transport;hypothalamus development;RNA splicing;regulation of cell proliferation;negative regulation of transcription;mRNA processing	nucleolus;trans-Golgi network;transcription factor complex	Medium	0.031	3,274	2	1	2	1	1.64	0		1.381	1.507					1.444	0	0						0.206325	1.23615e+06
XP_035264163.1	striatin-3 [Anguilla anguilla]	strn3	710	78,3	5,10	g12330.t1	striatin-3		protein phosphatase 2A binding;armadillo repeat domain binding;protein complex binding	establishment of localization;mitotic cell cycle;microtubule cytoskeleton organization;M phase	protein phosphatase type 2A complex;cytoplasm;intracellular organelle part;intracellular non-membrane-bounded organelle	High	0	12,097	8	4	6	3	9.27	1		1.891	1.387	0.869	1.498	2.381	0.929	1.4425	0	0	0	0	0	0		0.0270061	329329
XP_035261277.1	1-acyl-sn-glycerol-3-phosphate acyltransferase epsilon [Anguilla anguilla]	plce	365	42,2	9,19	g7888.t1	1-acyl-sn-glycerol-3-phosphate acyltransferase epsilon	1-acylglycerol-3-phosphate o-acyltransferase 5 short=1-agp acyltransferase 5 short=1-agpat 5 |lysophosphatidic acid acyltransferase epsilon short=lpaat-epsilon	phospholipid:diacylglycerol acyltransferase activity;1-acylglycerol-3-phosphate O-acyltransferase activity	organ development;acylglycerol metabolic process;phospholipid biosynthetic process;acyl-carrier-protein biosynthetic process	cytosol;mitochondrion;integral to membrane	Medium	0.041	2,876	4	1	1	1	2.39	0		1.733	1.151					1.442	0	0						0.208967	423538
XP_035254436.1	hemoglobin cathodic subunit alpha-like [Anguilla anguilla]		143	15,2	8,65							High	0	42,772	41	4	79	2	227.78	0		0.64	2.242					1.441	24.81	50.16						0.0061827	774743
XP_035282311.1	reelin isoform X1 [Anguilla anguilla]		3473	382,8	5,47							Medium	0.014	4,613	1	1	2	1	5.48	0						1.688	1.194	1.441					0	0		0.338495
XP_035277871.1	kinase D-interacting substrate of 220 kDa B isoform X1 [Anguilla anguilla]	kdis	1764	193,4	6,65	g10956.t1	kinase d-interacting substrate of 220 kda	ankyrin repeat-rich membrane-spanning protein	protein binding;RNA binding;spectrin binding;cytoskeletal adaptor activity;enzyme binding;structural constituent of cytoskeleton;structural molecule activity;transferase activity;protein serine/threonine kinase activity;nucleotide binding;ATP binding;calmodulin binding;molecular_function	intracellular signaling pathway;interspecies interaction between organisms;signal transduction;establishment of protein localization;cytoskeleton organization;maintenance of epithelial cell apical/basal polarity;exocytosis;guanosine tetraphosphate metabolic process;induction of apoptosis;anti-apoptosis;protein amino acid phosphorylation;intracellular protein kinase cascade;induction of apoptosis …	integral to membrane;cytosol;membrane;cytoplasm;nucleus;basolateral plasma membrane;cytoskeleton;M band;spectrin-associated cytoskeleton;sarcoplasmic reticulum;plasma membrane;apical plasma membrane;actin cytoskeleton;cellular_component	High	0.003	5,707	2	2	2	2	4.02	0		1.702	1.178					1.44	5.09	20.21						0.339939	255505
XP_035269782.1	far upstream element-binding protein 1-like isoform X3 [Anguilla anguilla]	fubp1	667	70,4	6,77	g5736.t1	far upstream element-binding protein 1 short=fbp short=fuse-binding protein 1	dna helicase v short=hdh v	mRNA 3'-UTR binding;transcription activator activity;protein binding;transcription factor activity;single-stranded DNA binding	RNA splicing, via transesterification reactions;nucleocytoplasmic transport;transcription from RNA polymerase II promoter;positive regulation of transcription	nucleolus;transcription factor complex	High	0	45,949	15	11	68	1	144.52	0		2.864	1.67	0.991	1.208			1.439	0	0	0	0				0.212977	1.03845e+06
XP_035254920.1	V-type proton ATPase 16 kDa proteolipid subunit-like [Anguilla anguilla]		153	15,6	9,09							High	0	24,220	12	1	54	1	84.55	0		2.131	0.773	1.775	0.985	1.616	1.262	1.439	10.59	7.58	31.12	17.92	11.12	13.57		0.00135353	5.91074e+06
XP_035239081.1	disks large-associated protein 4 isoform X1 [Anguilla anguilla]	dlgp1	1111	117,4	8,31	g6431.t1	disks large-associated protein 1 short=dap-1	guanylate kinase-associated protein	protein domain specific binding;protein binding;beta-amyloid binding;GTPase binding;GTP binding;Rac GTPase binding;guanyl-nucleotide exchange factor activity	cell-cell signaling;synaptic transmission;nerve-nerve synaptic transmission;biological_process;cell differentiation;axonogenesis;establishment of neuroblast polarity;multicellular organismal development;pigmentation;activation of Rac GTPase activity;nervous system development;microtubule cytoskeleton organization;positive regulation of peptidyl-serine phosphorylation;neuron projection development	postsynaptic density;synapse;postsynaptic membrane;cell junction;plasma membrane;cellular_component;neurofilament;dendrite;membrane fraction;dendritic spine;membrane;basal part of cell;growth cone;axon;neuron projection	Low	0.064	2,058	1	1	1	1	2.05	0		2.083	0.793					1.438	0	0						0.214326
XP_035235934.1	transcription and mRNA export factor ENY2 [Anguilla anguilla]	eny2	96	11,0	9,13	g1977.t1	enhancer of yellow 2 transcription factor homolog		chromatin insulator sequence binding;transcription factor activity;C2H2 zinc finger domain binding;ligand-dependent nuclear receptor transcription coactivator activity	poly(A)+ mRNA export from nucleus;negative regulation of chromatin silencing;histone deubiquitination;positive regulation of transcription from RNA polymerase II promoter	chromatin;nuclear periphery;SAGA complex;nuclear pore;transcription factor complex	High	0	10,752	18	1	5	1	11.01	0		1.627	1.316	1.56	1.009			1.438	0	0	0	0				0.06402	671349
XP_035239129.1	beta-catenin-like protein 1 isoform X1 [Anguilla anguilla]	ctbl1	609	69,6	5,20	g25111.t1	beta-catenin-like protein 1	nuclear-associated protein short=nap |p14	binding;enzyme binding;protein binding;molecular_function	somatic diversification of immunoglobulins;positive regulation of apoptosis;induction of apoptosis;biological_process	nucleus;nucleolus;cellular_component	High	0	10,002	9	5	11	5	6.13	0		1.587	1.511	1.032	1.29	1.364	1.641	1.4375	41.22	18.24	37.82	9.34	52.69	30.54		0.0290463	2.33368e+06
XP_035277863.1	splicing factor 3B subunit 6 [Anguilla anguilla]	pm14	125	14,6	9,38	g13341.t1	pre-mrna branch site protein p14	sf3b 14 kda subunit	mRNA binding;first spliceosomal transesterification activity;protein binding;nucleotide binding	mitotic spindle organization;nuclear mRNA splicing, via spliceosome	U2 snRNP;precatalytic spliceosome;catalytic step 2 spliceosome	High	0	16,879	21	2	30	2	46.74	0		1.372	1.399	1.465	1.346	1.526	2.038	1.432	20.36	13.53	1.21	1.02	5.12	3.49		0.00157604	2.50738e+06
XP_035234864.1	uncharacterized protein LOC118206359 [Anguilla anguilla]		835	93,1	6,64							Medium	0.019	4,022	3	2	3	2	4.13	0		3.46	1.836			0.567	1.023	1.4295	0	0			0	0		0.0701061	428047
XP_035258629.1	metal transporter CNNM2 [Anguilla anguilla]	cnnm2	833	93,3	5,85	g16618.t1	metal transporter cnnm2	ancient conserved domain-containing protein 2 short=macdp2 |cyclin-m2	protein binding	ion transport;visual perception;response to stimulus;biomineral formation;transport;cellular manganese ion homeostasis;mitochondrion organization	integral to membrane;membrane;plasma membrane;cytoplasm;Golgi apparatus	High	0	13,143	6	4	9	4	9.26	0		0.963	0.903	1.764	1.086	1.879	2.003	1.425	43.42	27.52	0	0	7.92	9.9		0.0741456	1.17283e+06
XP_035291299.1	myosin IEb [Anguilla anguilla]	myo1e	1102	126,4	9,04	g1063.t1	myosin-ie	myosin heavy chain myr 3	microfilament motor activity;actin binding;ATPase activity, coupled;protein complex binding;calmodulin binding;ATP binding	kidney development;post-embryonic hemopoiesis;actin filament-based movement;nitrogen compound metabolic process;negative regulation of cell adhesion;regulation of actin cytoskeleton organization;regulation of innate immune response;neutrophil degranulation;platelet-derived growth factor receptor signaling pathway;positive regulation of cell migration;in utero embryonic development;vasculogenesis	unconventional myosin complex;filamentous actin;cortical actin cytoskeleton	High	0.001	7,467	2	2	3	1	3.02	0		2.06	0.789					1.4245	0	0						0.36207	222851
XP_035249561.1	N-alpha-acetyltransferase 16, NatA auxiliary subunit-like [Anguilla anguilla]	naa16	865	101,3	7,47	g19914.t1	n-alpha-acetyltransferase auxiliary subunit	nmda receptor-regulated 1-like protein short=narg1-like protein	ribosome binding;N-acetyltransferase activity;protein binding	angiogenesis;cell differentiation;positive regulation of transcription, DNA-dependent;N-terminal protein amino acid acetylation;acyl-carrier-protein biosynthetic process	transcription factor complex;cytoplasm	High	0	16,941	7	5	12	2	12.06	0		2.153	1.234	1.615	1.056			1.4245	16.62	30.91	0	0				0.232424	1.30211e+06
XP_035265616.1	calcium binding protein 39, like 1 [Anguilla anguilla]	cab39	343	39,7	6,87	g8386.t1	calcium-binding protein 39	protein mo25	protein binding;calcium ion binding;protein serine/threonine kinase activity	protein heterooligomerization;regulation of monopolar cell growth;embryonic development ending in birth or egg hatching;regulation of cell shape;cellular protein localization;regulation of protein kinase activity;positive regulation of multicellular organism growth;positive regulation of locomotion;actin filament reorganization involved in cell cycle;regulation of bipolar cell growth;establishmen…	medial cortex;cytosol;protein complex;spindle pole body;plasma membrane;nucleus;cell tip;actomyosin contractile ring	High	0	19,451	14	5	23	2	45	0		0.688	1.441	1.404	1.049	1.687	1.683	1.4225	3.83	46.26	0	0	0	0		0.0359809	723278
XP_035249757.1	dedicator of cytokinesis protein 9-like isoform X1 [Anguilla anguilla]	dock9	2138	242,1	7,01	g17975.t1	dedicator of cytokinesis protein 9	cdc42 guanine nucleotide exchange factor zizimin-1	GTP binding;GTPase binding			High	0.001	6,439	1	2	3	1	5.7	0		1.79	1.054					1.422	0	0						0.366602
XP_035240812.1	phosphatidylinositol binding clathrin assembly protein b isoform X1 [Anguilla anguilla]	pical	726	78,2	6,81	g3205.t1	phosphatidylinositol-binding clathrin assembly protein	clathrin assembly lymphoid myeloid leukemia protein	clathrin heavy chain binding;phosphatidylinositol binding;SH3 domain binding	hemopoiesis;reproduction;positive regulation of transcription;embryonic development ending in birth or egg hatching;clathrin coat assembly;regulation of protein transport;axonogenesis;dendrite morphogenesis;locomotion;post-embryonic development;receptor internalization;endosome transport;negative regulation of receptor-mediated endocytosis;synaptic vesicle endocytosis	AP-2 adaptor complex;presynaptic membrane;Golgi apparatus;postsynaptic membrane;postsynaptic density;endosome;synaptic vesicle;perinuclear region of cytoplasm;nucleus	High	0	35,478	10	7	22	2	51.92	0		1.417	1.423					1.42	94.16	19.77						0.369643	1.07233e+06
XP_035252531.1	gamma-aminobutyric acid receptor-associated protein-like 2 [Anguilla anguilla]	gbrl2	117	13,7	8,10	g19021.t1	gamma-aminobutyric acid receptor-associated 2	gaba receptor-associated 2 |ganglioside expression factor 2 short=gef-2 |general protein transport factor p16 |golgi-associated atpase enhancer of 16 kda short=gate-16 |map1 light chain 3-related protein	SNARE binding;GABA receptor binding;microtubule binding;ATPase binding;beta-tubulin binding	microtubule cytoskeleton organization;cellular response to nitrogen starvation;intra-Golgi vesicle-mediated transport;macroautophagy;cellular membrane fusion;programmed cell death;protein targeting to vacuole;synaptic transmission;conjugation with cellular fusion;positive regulation of ATPase activity;dauer larval development;signal transduction	Golgi membrane;smooth endoplasmic reticulum;membrane fraction;actin cytoskeleton;autophagic vacuole membrane;lysosome;cytosol;cytoplasmic vesicle;microtubule associated complex;plasma membrane;nucleus;tubulin complex	Medium	0.043	2,735	7	1	2	1	1.88	0		1.935	1.478	0.928	1.358			1.418	0	0	0	0				0.242606	535530
XP_035253462.1	pre-mRNA-splicing factor SYF1 [Anguilla anguilla]		856	100,0	5,71							High	0	10,782	4	3	9	3	12.97	0		1.757	1.484	1.177	1.35			1.417	0	0	17.91	6.03				0.0391261	1.12844e+06
XP_035277447.1	uncharacterized protein LOC118229525 [Anguilla anguilla]		965	109,8	7,20							High	0	43,099	13	7	46	0	96.47	3		1.683	1.04	0.609	1.202	2.6	1.631	1.4165	7.59	25.31	5.45	5.14	7.15	29.08		0.00233613	2.61685e+06
XP_035257530.1	NACHT, LRR and PYD domains-containing protein 12-like, partial [Anguilla anguilla]		1007	112,6	6,90							High	0	132,191	23	17	259	1	596.07	0						1.373	1.459	1.416					0	0		0.375771	124216
XP_035278729.1	nucleoprotein TPR isoform X1 [Anguilla anguilla]	tpr	2369	265,1	5,22	g8344.t1	nucleoprotein tpr		ATP binding;nucleotide binding;serine-tRNA ligase activity;protein binding	mitotic cell cycle spindle assembly checkpoint;seryl-tRNA aminoacylation;protein import into nucleus;protein transport;translation;transmembrane transport;mRNA transport	nuclear membrane;nuclear envelope;nucleus;kinetochore;membrane;nuclear pore;cytoplasm;nucleoplasm	High	0	30,580	6	11	18	10	29.4	1		1.908	1.557	1.269	1.473	0.95	1.357	1.415	34.69	2.01	21.74	15.12	22.03	27.3		0.00244122	1.87421e+06
XP_035287146.1	perforin-1-like [Anguilla anguilla]		572	63,3	8,13							High	0	17,768	8	4	12	4	19.68	0		2.455	0.372					1.4135	56.45	4.39						0.0107191	5.24367e+06
XP_035252741.1	death-associated protein kinase 2-like isoform X2 [Anguilla anguilla]	dapk3	363	42,2	7,93	g1349.t1	death-associated protein kinase 3 short=dap kinase 3	dap-like kinase short=dlk |zip-kinase	calmodulin binding;identical protein binding;ATP binding;leucine zipper domain binding;calmodulin-dependent protein kinase activity	chromatin modification;induction of apoptosis;intracellular protein kinase cascade;neuron differentiation;protein amino acid phosphorylation;serine family amino acid metabolic process	actin cytoskeleton;cytoplasm;nucleus	High	0	9,940	7	2	3	2	5.46	0		1.334	1.792			0.648	1.49	1.412	0	0			0	0		0.0855439	614649
XP_035285626.1	LOW QUALITY PROTEIN: polycomb complex protein BMI-1-like [Anguilla anguilla]	comd3	469	53,2	7,44	g11114.t1	comm domain-containing protein 3		protein binding			High	0	13,127	9	3	10	3	12.67	0	Acetyl [N-Term]	1.557	1.264					1.4105	73.03	22.6						0.0864763	560109
XP_035272164.1	WD repeat-containing protein 18 isoform X1 [Anguilla anguilla]	wdr18	431	47,2	5,78	g1920.t1	wd repeat-containing protein 18			cellular process;reproductive developmental process;multicellular organismal development	intracellular part	Medium	0.017	4,281	2	1	4	1	0	0						0.887	1.928	1.4075					0	0		0.25769	474885
XP_035269551.1	tropomyosin 4a isoform X2 [Anguilla anguilla]	tpm1	284	32,7	4,72	g1838.t1	tropomyosin alpha-1 chain	alpha-tropomyosin |tropomyosin-1	protein N-terminus binding;calcium ion binding;structural constituent of muscle;actin filament binding;protein homodimerization activity;structural constituent of cytoskeleton	negative regulation of cell migration;ruffle organization;regulation of muscle contraction;ventricular cardiac muscle tissue morphogenesis;cellular response to reactive oxygen species;cardiac muscle contraction;muscle filament sliding;sarcomere organization;positive regulation of heart rate by epinephrine;wound healing;positive regulation of cell adhesion;actin filament capping;positive regulatio…	ruffle membrane;filamentous actin;muscle thin filament tropomyosin;stress fiber;Z disc;bleb	High	0	347,965	71	36	660	1	1630.08	0		1.375	1.439	2.295	1.234			1.407	0	0	0	0				0.0902886	514640
XP_035251899.1	LSM14A mRNA processing body assembly factor b isoform X1 [Anguilla anguilla]		462	49,9	9,55							Medium	0.014	4,718	7	2	3	2	2.06	0		1.759	1.054					1.4065	86.51	3.33						0.0902886
XP_035256829.1	receptor expression-enhancing protein 3-like isoform X1 [Anguilla anguilla]	reep3	258	29,4	9,39	g1824.t1	receptor expression-enhancing protein 3		molecular_function;olfactory receptor binding;protein binding	biological_process;protein insertion into membrane;cell death	membrane;cellular_component;integral to membrane;mitochondrion;cytoplasm;mitochondrial membrane	Low	0.056	2,492	3	1	2	1	0	0						0.768	2.043	1.4055					0	0		0.391366	159756
XP_035286832.1	protein numb homolog isoform X1 [Anguilla anguilla]		711	75,6	9,03							Medium	0.037	3,059	2	1	3	1	6.48	0		1.572	1.213			1.466	1.344	1.405	0	0			0	0		0.0922448	789245
XP_035267237.1	C-terminal-binding protein 1-like isoform X1 [Anguilla anguilla]	ctbp2	449	48,3	6,80	g2895.t1	c-terminal-binding protein 2 short= 2		NAD or NADH binding;oxidoreductase activity, acting on the CH-OH group of donors, NAD or NADP as acceptor;oxidoreductase activity;transcription repressor activity;protein binding;transcription corepressor activity;cofactor binding;catalytic activity;binding;protein domain specific binding;transcription factor activity;transcription factor binding;protein C-terminus binding;phosphoglycerate dehydr…	white fat cell differentiation;negative regulation of transcription, DNA-dependent;oxidation reduction;cell differentiation;regulation of transcription;viral genome replication;negative regulation of cell proliferation;metabolic process;protein amino acid phosphorylation;negative regulation of transcription from RNA polymerase II promoter;interspecies interaction between organisms;transcription;W…	synapse;nucleus;cell junction;transcriptional repressor complex;transcription factor complex;cytoplasm;nucleolus	High	0	22,205	15	6	21	1	31.34	0						0.984	1.819	1.4015					0	0		0.267046	195644
XP_035244143.1	syntaxin-16 isoform X2 [Anguilla anguilla]		325	37,5	5,92	g22678.t1	syntaxin 16		molecular_function;SNAP receptor activity;protein binding	vesicle-mediated transport;intracellular protein transport;retrograde transport, endosome to Golgi;intra-Golgi vesicle-mediated transport	cellular_component;membrane;integral to membrane;Golgi membrane;cytoplasm;SNARE complex;Golgi apparatus;microsome	High	0	12,620	10	2	10	2	20.01	0		1.654	1.56	1.243	0.963			1.4015	1.97	18.38	18.92	18.64				0.0480254	1.43274e+06
XP_035291039.1	chromodomain-helicase-DNA-binding protein 3-like isoform X1 [Anguilla anguilla]	chd3	2103	236,8	6,04	g4503.t1	chromodomain-helicase-dna-binding protein 3 short=chd-3	atp-dependent helicase chd3 |mi-2 autoantigen 240 kda protein |mi2-alpha |zinc finger helicase short=hzfh	protein binding;zinc ion binding;DNA binding;ATP-dependent DNA helicase activity;chromatin binding;ATP binding	negative regulation of abscisic acid mediated signaling pathway;root development;response to gibberellin stimulus;regulation of transcription from RNA polymerase II promoter;chromatin assembly or disassembly;cell proliferation;chromatin silencing;chromatin remodeling;nervous system development;response to auxin stimulus	chromatin;NuRD complex;integral to membrane;nucleolus;replication fork	High	0	20,044	3	5	9	3	15.31	0		1.558	2.118	0.785	1.244	0.728	1.785	1.401	0	0	0	0	15.11	29.07		0.0486748	999019
XP_035243147.1	uncharacterized protein LOC118210809 [Anguilla anguilla]		1421	161,9	6,27							High	0	66,612	15	16	128	1	250.67	1		1.427	0.685	1.642	1.375	3.721	0.562	1.401	0	0	0	0	0	0		0.0962593	652806
XP_035247197.1	methyl-CpG-binding domain protein 2 [Anguilla anguilla]		268	29,9	9,60							Low	0.111	1,553	5	1	1	1	0	0						1.54	1.262	1.401					0	0		0.399308
XP_035262943.1	leucine-rich repeat protein SHOC-2 [Anguilla anguilla]		580	64,6	8,29							Low	0.109	1,566	2	1	2	1	0	0				1.222	1.58			1.401			0	0				0.399308	207692
XP_035248854.1	tubulin beta-5 chain [Anguilla anguilla]		444	49,6	4,89	g4786.t1; g12098.t1; g10208.t1						High	0	514,610	73	26	1845	3	4473.9	2		2.267	1.317	1.488	1.193	1.105	1.484	1.4005	26.72	25.95	18.5	16.58	34.66	23.14		0.000990419	2.70475e+07
XP_035236643.1	putative helicase mov-10-B.1 isoform X1 [Anguilla anguilla]		1013	113,8	8,15							Medium	0.022	3,571	3	2	3	2	2.01	0				1.554	1.245	1.62	1.111	1.3995			0	0	0	0		0.400908	129837
XP_035237353.1	RNA helicase aquarius isoform X1 [Anguilla anguilla]		1480	170,7	6,00							High	0	24,205	7	7	11	7	9.7	0		1.729	1.334	0.998	1.285	1.857	1.462	1.398	0	0	19.54	17.19	0	0		0.0506674	1.6967e+06
XP_035271924.1	CD276 antigen-like isoform X2 [Anguilla anguilla]		334	36,7	7,80							High	0	18,740	9	2	21	2	45.34	0		1.688	1.247	1.811	1.232	1.521	1.275	1.398	50.7	52.3	74.2	74.19	15.47	57.01		0.00372256	4.9005e+06
XP_035249729.1	homocysteine S-methyltransferase [Anguilla anguilla]	mmum	314	33,8	6,28	g17275.t1	homocysteine s-methyltransferase	s-methylmethionine:homocysteine methyltransferase	homocysteine S-methyltransferase activity	S-methylmethionine cycle;methionine biosynthetic process		Low	0.071	1,924	3	1	1	1	0	0		1.135	1.659					1.397	0	0						0.405732
XP_035264620.1	BTB/POZ domain-containing protein KCTD12b [Anguilla anguilla]	kcd16	438	49,0	6,93	g892.t1	btb poz domain-containing protein kctd16	potassium channel tetramerization domain-containing protein 16	voltage-gated potassium channel activity;protein binding;molecular_function;identical protein binding	potassium ion transport;biological_process	membrane;voltage-gated potassium channel complex;cellular_component	High	0.002	6,098	5	2	3	2	2.29	0		1.778	1.914	1.015	0.722			1.3965	0	0	0	0				0.27502	392383
XP_035267898.1	hemicentin-1 isoform X1 [Anguilla anguilla]		5629	606,0	6,67	g6569.t1						High	0	861,744	32	135	912	135	1749.45	0		1.022	1.417	0.891	1.855	1.374	1.453	1.3955	50.09	29.72	14.38	38.69	28.88	27.98		0.00116148	2.18374e+08
XP_035276207.1	peptidyl-prolyl cis-trans isomerase-like 4 [Anguilla anguilla]	ppil4	471	54,3	7,27	g3773.t1	peptidyl-prolyl cis-trans isomerase-like 4 short=ppiase	cyclophilin-like protein ppil4 |rotamase ppil4	RNA binding;peptidyl-prolyl cis-trans isomerase activity;protein binding;nucleotide binding	protein folding;cell morphogenesis;RNA elongation from RNA polymerase II promoter	nuclear chromatin;spindle pole body	Medium	0.027	3,395	4	1	4	1	7.26	0				1.629	0.971	1.484	1.307	1.3955			0	0	0	0		0.0520333	605758
XP_035253340.1	coiled-coil domain-containing protein 47-like [Anguilla anguilla]	ccd47	481	55,2	5,19	g22489.t1	coiled-coil domain-containing protein 47 flags: precursor		protein binding	multicellular organismal development	cell part	Low	0.102	1,635	1	1	2	1	5.32	0						1.333	1.457	1.395					0	0		0.00400381	125027
XP_035276755.1	protein C10 [Anguilla anguilla]	c10	122	13,1	4,93	g6620.t1	protein c10		molecular_function	biological_process	cellular_component	High	0.002	6,186	28	2	5	2	2.78	0		1.382	0.743			1.493	1.407	1.3945	0	0			0	0		0.278254	426359
XP_035286843.1	nucleolar protein of 40 kDa [Anguilla anguilla]	no40	250	28,4	9,55	g8298.t1	nucleolar protein of 40 kda short=pno40	pnn-interacting nucleolar protein | s1 rna-binding domain protein short=ps1d protein |zinc finger cchc domain-containing protein 17	RNA binding;zinc ion binding		nucleolus;cytosolic large ribosomal subunit	High	0	8,044	16	3	3	3	2.52	0		1.87	1.119	1.669	1.104			1.394	0	0	0	0				0.279881	885269
XP_035235026.1	protein argonaute-1 isoform X1 [Anguilla anguilla]		861	97,7	9,19							High	0	66,495	18	12	68	3	117.18	0		2.563	1.603	1.185	0.813			1.394	8.97	28.12	0	0				0.279881	442441
XP_035263045.1	myosin-11a isoform X2 [Anguilla anguilla]	myh11	1972	227,3	5,49	g2226.t1	myosin-11	myosin heavy chain 11 |myosin heavy smooth muscle isoform |smmhc	protein homodimerization activity;microfilament motor activity;actin-dependent ATPase activity;protein anchor;ATP binding;calmodulin binding;actin filament binding;structural constituent of muscle;ADP binding	platelet formation;uropod organization;ventricular cardiac muscle cell development;meiotic spindle organization;neuromuscular process controlling balance;lateral ventricle development;actin filament-based movement;in utero embryonic development;axon guidance;establishment of meiotic spindle localization;actin cytoskeleton reorganization;exocytosis;cell-cell adhesion;protein transport;cardiac musc…	actomyosin contractile ring;growth cone;immunological synapse;midbody;neuromuscular junction;cytosol;cortical cytoskeleton;axon;uropod;myosin filament;cleavage furrow;cell-cell adherens junction;stress fiber;melanosome;muscle myosin complex;spindle;myofibril;nucleus;neuronal cell body;integrin complex;ruffle;dendritic spine;smooth muscle contractile fiber;actin filament	High	0	2370,952	69	181	3714	160	9287.84	5		1.223	2.466	1.382	1.382	1.405	2.258	1.3935	61.95	46.29	33.65	15.39	31.97	29.64		0.00122251	1.97624e+09
XP_035246547.1	GTP:AMP phosphotransferase AK3, mitochondrial isoform X1 [Anguilla anguilla]	kad3	226	25,2	8,91	g7279.t1	gtp:amp mitochondrial	adenylate kinase 3 short=ak 3 |adenylate kinase 3 alpha-like 1	copper ion binding;adenylate kinase activity;ATP binding	response to organic nitrogen;nucleotide biosynthetic process;response to organic cyclic substance;purine base metabolic process;ATP metabolic process	membrane-enclosed lumen;mitochondrial part;plasma membrane	High	0	23,421	30	6	22	6	47.91	0		1.584	1.825	1.163	1.234	1.532	1.254	1.393	0.42	48.72	22.86	10.8	33.27	15.52		0.00412275	5.31046e+06
XP_035272036.1	protein Dr1 [Anguilla anguilla]	nc2b	177	19,5	4,70	g6840.t1	protein dr1	down-regulator of transcription 1 |negative cofactor 2-beta short=nc2-beta |tata-binding protein-associated phosphoprotein	sequence-specific DNA binding;transcription corepressor activity;general transcriptional repressor activity;transcription activator activity;transcription factor activity;RNA polymerase II transcription factor activity	negative regulation of RNA polymerase II transcriptional preinitiation complex assembly;positive regulation of transcription from RNA polymerase II promoter	cytosol;chromatin;transcription factor complex;transcriptional repressor complex	Medium	0.02	3,960	7	1	2	1	2.04	0		2.401	1.419	1.118	1.367			1.393	0	0	0	0				0.281515	303628
XP_035250409.1	histone deacetylase complex subunit SAP18 [Anguilla anguilla]	sap18	153	17,6	9,23	g22345.t1	histone deacetylase complex subunit sap18	18 kda sin3-associated polypeptide |sin3-associated polypeptide p18	transcription corepressor activity	chromatin modification;response to salt stress;negative regulation of gene-specific transcription;negative regulation of transcription from RNA polymerase II promoter;chromatin silencing;response to abscisic acid stimulus;nuclear mRNA splicing, via spliceosome	precatalytic spliceosome;transcription factor complex;catalytic step 2 spliceosome;cytoplasm;Sin3 complex	High	0.001	6,845	20	2	4	2	6.18	0				1.54	1.243			1.3915			0	0				0.283154
XP_035253489.1	GTPase IMAP family member 9-like isoform X1 [Anguilla anguilla]		427	47,4	6,67							High	0	20,847	20	6	18	1	26.19	0		1.936	0.845					1.3905	0	0						0.284801
XP_035255469.1	core histone macro-H2A.2 [Anguilla anguilla]	h2ay	376	40,8	9,66	g22863.t1	core histone macro- short=histone macroh2a1 short=mh2a1	histone short=h2a y |medulloblastoma antigen mu-mb-	DNA binding	DNA repair;DNA mediated transformation;response to wounding;regulation of transcription;response to bacterium;nucleosome assembly;dosage compensation	nucleosome;Barr body	High	0	208,493	46	21	353	19	983.77	2		1.329	0.74	1.45	1.638	1.125	1.758	1.3895	79.38	27.98	19.32	22.7	36.6	31.32		0.00135355	2.9801e+08
XP_035245301.1	oxysterol-binding protein-related protein 10 [Anguilla anguilla]	osb10	771	84,3	8,22	g3571.t1	oxysterol-binding protein 10 short=orp-10 short=osbp-related protein 10			cellular response to stress;steroid metabolic process	nucleus;cytosol	High	0	17,149	4	3	22	3	33.57	0		0.867	1.576	1.089	1.2	1.661	1.687	1.388	24.97	0.95	5.33	0.58	4.04	4.81		0.0176723	2.33412e+06
XP_035275243.1	nucleosome assembly protein 1-like 4a isoform X1 [Anguilla anguilla]		367	42,5	4,61							High	0	15,979	9	2	10	2	20.21	0		2.092	1.38	1.393	1.144	1.599	1.215	1.3865	0	0	0	0	0	0		0.0180049	1.87384e+06
XP_035262428.1	actin filament-associated protein 1-like 2 isoform X1 [Anguilla anguilla]	af1l2	896	98,9	5,66	g9357.t1	actin filament-associated protein 1-like 2 short=afap1-like protein 2		protein tyrosine kinase activator activity;SH2 domain binding;SH3 domain binding;actin binding;protein binding;molecular_function	inflammatory response;positive regulation of interleukin-8 production;positive regulation of transcription, DNA-dependent;regulation of interleukin-6 production;regulation of mitotic cell cycle;positive regulation of epidermal growth factor receptor signaling pathway;synaptic transmission;cell differentiation;multicellular organismal development;sensory perception of sound;spermatogenesis;regulat…	cytoplasm;cytoskeleton;membrane;extrinsic to plasma membrane;focal adhesion;actin filament;plasma membrane;cellular_component	High	0	26,613	7	5	20	5	48.88	0		1.675	1.939	1.251	1.134	1.122	1.52	1.3855	37.7	12.16	8.31	18.47	13.91	3.17		0.0049671	3.17283e+06
XP_035265678.1	sodium/potassium-transporting ATPase subunit alpha-1 [Anguilla anguilla]	at1a1	1022	112,6	5,50	g20531.t1	sodium potassium-transporting atpase subunit alpha-1 short=na(+) k(+) atpase alpha-1 subunit	sodium pump subunit alpha-1 flags: precursor	potassium ion binding;monovalent inorganic cation transmembrane transporter activity;sodium ion binding;4-nitrophenylphosphatase activity;protein domain specific binding;cation-transporting ATPase activity;ATP binding;sodium:potassium-exchanging ATPase activity;ADP binding	ATP hydrolysis coupled proton transport;regulation of vasoconstriction;sodium ion transport;ionotropic glutamate receptor signaling pathway;regulation of respiratory gaseous exchange by neurological system process;memory;ATP catabolic process;regulation of blood pressure;regulation of smooth muscle contraction;ATP biosynthetic process;potassium ion import;regulation of the force of heart contract…	caveola;endoplasmic reticulum;basolateral plasma membrane;microsome;axon;sarcolemma;myelin sheath;Golgi apparatus;melanosome;synapse;sodium:potassium-exchanging ATPase complex;nucleus;endosome;dendritic spine	High	0	440,344	43	43	745	2	2094.12	0		1.746	0.648	3.165	1.024			1.385	0	0	78.41	6.54				0.113734	864545
XP_035292082.1	ras GTPase-activating-like protein IQGAP2 isoform X1 [Anguilla anguilla]	iqga1	1663	188,8	6,06	g2709.t1	ras gtpase-activating-like protein iqgap1	p195	GTPase inhibitor activity;protein complex binding;protein phosphatase binding;actin binding;GTPase activator activity	signal transduction;regulation of small GTPase mediated signal transduction	neuron projection;nucleolus;cell leading edge;actin filament;plasma membrane;mitochondrial outer membrane translocase complex	High	0	78,058	15	18	106	13	191.88	0		1.556	1.263	1.724	1.053	1.297	1.471	1.384	54.79	14.29	25.42	15.75	45.3	5.67		0.00520779	4.29705e+06
XP_035239361.1	peripherin-like [Anguilla anguilla]	plst	465	53,5	5,45	g11315.t1	plasticin		structural molecule activity;protein binding;protein C-terminus binding;structural constituent of cytoskeleton;protein kinase binding	intermediate filament cytoskeleton organization;intermediate filament-based process;interspecies interaction between organisms;cellular component movement;biological_process	intermediate filament;type III intermediate filament;neurofilament;axon;cytoplasm;cell leading edge;plasma membrane;cytoskeleton;intermediate filament cytoskeleton;cytosol	High	0	105,217	39	15	154	8	372.96	4		0.817	1.827	1.321	0.834	1.615	1.444	1.3825	32.88	26.84	44.64	6.22	36.14	32.54		0.00117079	9388905
XP_035236666.1	basement membrane-specific heparan sulfate proteoglycan core protein-like isoform X13 [Anguilla anguilla]	pgbm	3850	416,2	5,55	g15079.t1	basement membrane-specific heparan sulfate proteoglycan core protein short=hspg	perlecan short=plc contains: |endorepellin contains: |lg3 peptide flags: precursor		cellular process	proteinaceous extracellular matrix	High	0	1034,055	46	126	1288	121	2959.41	5		1.034	1.995	0.844	2.169	1.458	1.306	1.382	47.15	39.11	16.82	38.57	37.97	21.68		0.00165529	4.73991e+08
XP_035265431.1	RNA-binding protein 14b isoform X1 [Anguilla anguilla]	rbm14	520	55,4	7,14	g24746.t1	rna-binding protein 14	rna-binding motif protein 14	RNA binding;nucleotide binding;ligand-dependent nuclear receptor transcription coactivator activity;nucleic acid binding;molecular_function;RNA polymerase II transcription mediator activity;protein binding, bridging;metal ion binding;zinc ion binding;mRNA binding	histone deacetylation;positive regulation of transcription from RNA polymerase II promoter;regulation of transcription;biological_process;transcription;DNA recombination;DNA replication;estrogen receptor signaling pathway;glucocorticoid receptor signaling pathway;DNA repair;response to hormone stimulus;RNA splicing;mRNA processing;RNA processing;circadian rhythm;oogenesis;eclosion rhythm;embryoni…	transcription factor complex;nucleus;cellular_component;ribonucleoprotein complex;mediator complex;nucleolus;cytoplasm;catalytic step 2 spliceosome;precatalytic spliceosome;plastid;chloroplast	High	0	21,706	11	4	15	1	31.74	0		2.345	1.372	1.762	1.173	1.392	1.182	1.382	0	0	0	0	0	0		0.117272	2.46086e+06
XP_035245841.1	tropomyosin beta chain isoform X1 [Anguilla anguilla]	tpm2	284	32,6	4,74	g15300.t1	tropomyosin beta chain	beta-tropomyosin |tropomyosin-2	structural constituent of cytoskeleton;actin binding;protein binding;structural constituent of muscle;protein homodimerization activity;protein N-terminus binding;actin filament binding;molecular_function	regulation of ATPase activity;muscle contraction;cardiac muscle contraction;cellular response to reactive oxygen species;muscle filament sliding;ventricular cardiac muscle tissue morphogenesis;ruffle organization;cellular component movement;positive regulation of heart rate by epinephrine;cytoskeleton organization;positive regulation of stress fiber assembly;regulation of heart contraction;negati…	cytoplasm;cytoskeleton;muscle thin filament tropomyosin;sarcomere;actin cytoskeleton;ruffle membrane;stress fiber;bleb;protein complex;Z disc;myofibril;filamentous actin	High	0	299,348	76	33	577	3	1415.27	0		1.206	1.058	3.457	0.965	2.23	1.558	1.382	105.18	62.31	31.86	23.41	0	0		0.0197515	3.04113e+06
XP_035236477.1	von Willebrand factor A domain-containing protein 1 [Anguilla anguilla]		529	57,3	6,00							High	0	35,679	16	7	51	7	92.1	0		0.895	2.348	0.75	2.593	1.585	1.179	1.382	40.81	25.69	3.85	21.23	30.81	9.93		0.00120495	1.30368e+07
XP_035292356.1	ERO1-like protein alpha [Anguilla anguilla]	ero1a	464	53,9	6,54	g7071.t1	ero1-like protein alpha short=ero1-l short=ero1-l-alpha	endoplasmic oxidoreductin-1-like protein |oxidoreductin-1-l-alpha flags: precursor	oxidoreductase activity, acting on sulfur group of donors, disulfide as acceptor;unfolded protein binding;FAD binding	transport;brown fat cell differentiation;electron transport chain;chaperone mediated protein folding requiring cofactor;response to temperature stimulus;endoplasmic reticulum unfolded protein response;protein thiol-disulfide exchange	microsome;endoplasmic reticulum membrane	High	0	10,119	10	3	5	3	3.48	0		1.479	1.482	0.893	1.283			1.381	0	0	26.6	6.78				0.118471	73075.7
XP_035279561.1	kelch repeat and BTB domain-containing protein 11-like [Anguilla anguilla]	kbtbb	752	83,7	6,46	g6624.t1	kelch repeat and btb domain-containing protein 11		protein binding;molecular_function	biological_process	integral to membrane;membrane;cellular_component;cytoplasm;cytoskeleton;nucleus	High	0.002	6,303	5	3	6	3	4.76	0		1.527	1.438	1.144	1.193	1.324	1.599	1.381	0	0	7.34	2.94	0	0		0.0632907	604120
XP_035283178.1	uncharacterized protein si:ch211-175m2.5 [Anguilla anguilla]		251	28,2	7,81	g17038.t1						High	0	28,222	22	4	17	4	47.68	0		1.924	1.375	1.752	0.878	1.387	0.747	1.381	0	0	32.23	8.59	30.78	23.4		0.00558858	1.05744e+06
XP_035264993.1	DNA-directed RNA polymerase II subunit RPB1 [Anguilla anguilla]	rpb1	1969	217,1	7,34	g3694.t1	dna-directed rna polymerase ii subunit rpb1 short=rna polymerase ii subunit b1	dna-directed rna polymerase ii subunit a |dna-directed rna polymerase iii largest subunit |rna-directed rna polymerase ii subunit rpb1	DNA-directed RNA polymerase activity;RNA-directed RNA polymerase activity;protein kinase activity;metal ion binding;ubiquitin protein ligase binding;DNA binding	transcription initiation from RNA polymerase II promoter;regulation of transcription, DNA-dependent;RNA splicing;RNA elongation from RNA polymerase II promoter;purine base metabolic process;pyrimidine base metabolic process	cytosol;nucleolus;DNA-directed RNA polymerase II, core complex;RNA-directed RNA polymerase complex	High	0	13,324	2	3	10	3	23.24	0		1.317	1.046			1.442	1.949	1.3795	11.5	12.31			0	0		0.0641078	1.24687e+06
XP_035262175.1	TBC1 domain family member 24 [Anguilla anguilla]	tbc24	571	63,5	6,74	g16459.t1	tbc1 domain family member 24		GTPase activator activity			High	0.002	6,222	6	2	2	2	2.43	0		1.654	1.102					1.378	0	0						0.437074	158491
XP_035234957.1	U4/U6.U5 small nuclear ribonucleoprotein 27 kDa protein [Anguilla anguilla]		157	19,0	11,69							Low	0.105	1,610	7	1	1	1	0	0						1.476	1.279	1.3775					0	0		0.437074
XP_035240308.1	neural cell adhesion molecule 1b isoform X11 [Anguilla anguilla]	ncam1	1013	108,4	4,92	g3215.t1	neural cell adhesion molecule 1 short=n-cam-1 short=ncam-1 flags: precursor		LRR domain binding;cytoskeletal protein binding;phosphatase binding	anatomical structure morphogenesis;cell surface receptor linked signaling pathway;learning or memory;regulation of biological quality;homotypic cell-cell adhesion;cell development;positive regulation of calcium-mediated signaling;organ development;calcium-independent cell-cell adhesion;cellular component organization;nervous system development	growth cone;neuronal cell body;external side of plasma membrane;axon	High	0	260,536	39	35	347	1	764.7	0				1.478	1.276			1.377			0	0				0.308528
XP_035249815.1	histone deacetylase 1-like isoform X1 [Anguilla anguilla]	hdac1	484	55,3	5,68	g119.t1	histone deacetylase 1 short=hd1		specific transcriptional repressor activity;transcription corepressor activity;promoter binding;protein complex binding;identical protein binding;transcription activator activity;chromatin binding;transcription factor activity;histone deacetylase activity;heat shock protein binding;histone deacetylase binding	hippocampus development;positive regulation of proteolysis;embryonic development ending in birth or egg hatching;negative regulation of JNK cascade;positive regulation of receptor biosynthetic process;negative regulation of MHC class II biosynthetic process;positive regulation of gene-specific transcription from RNA polymerase II promoter;regulation of mitotic cell cycle;positive regulation of ce…	replication fork;ESC/E(Z) complex;germ cell nucleus;cytosol;NuRD complex;heterochromatin;spindle microtubule;Sin3 complex;neuronal cell body;transcription factor complex	High	0	40,857	26	9	43	9	66.21	0		1.378	1.003	1.389	1.191	1.439	1.374	1.376	12.02	14.47	24.65	17.17	3.51	5.36		0.00605982	5.34843e+06
XP_035257772.1	nuclear factor 7, brain-like [Anguilla anguilla]	a33	515	58,0	6,64	g14226.t1	zinc-binding protein a33		chromatin binding;zinc ion binding;RNA binding;protein binding;metal ion binding;DNA binding;nucleic acid binding;transmembrane receptor protein tyrosine kinase activity;actin binding;identical protein binding;signal transducer activity;molecular_function;ligase activity;protein C-terminus binding;protein domain specific binding	chromatin assembly or disassembly;multicellular organismal development;apoptosis;transcription;regulation of transcription;negative regulation of gene expression, epigenetic;cell proliferation;negative regulation of transcription from RNA polymerase II promoter;protein trimerization;spermatogenesis;inflammatory response;lipid metabolic process;biological_process	chromatin;nucleus;intracellular;nuclear speck;nuclear membrane;cytoplasm;membrane fraction;nucleoplasm;integral to plasma membrane;cytoplasmic vesicle;integral to membrane;plasma membrane;microtubule associated complex;microtubule;cytoskeleton;membrane;mitochondrion;cytosol;cellular_component	High	0	60,672	28	11	38	11	83.87	0		1.141	1.49	1.374	0.862	1.748	1.376	1.375	39.24	40.33	16.2	3.38	0.5	14.39		0.00619595	7.35152e+06
XP_035257531.1	NACHT, LRR and PYD domains-containing protein 5-like [Anguilla anguilla]		1004	112,3	6,20							High	0	162,114	26	20	262	1	618.77	0				0.815	1.48	1.309	1.441	1.375			0	0	0	0		0.0683249	502707
XP_035250843.1	transcription factor 12-like isoform X1 [Anguilla anguilla]		716	75,8	6,99							Low	0.093	1,698	1	1	3	1	4.35	0						0.753	1.996	1.3745					0	0		0.125865
XP_035255363.1	polyribonucleotide nucleotidyltransferase 1, mitochondrial [Anguilla anguilla]	pnpt1	769	84,0	7,88	g1652.t1	polyribonucleotide nucleotidyltransferase mitochondrial	3 -5 rna exonuclease old35 |pnpase old-35 |polynucleotide phosphorylase 1 short=pnpase 1 |polynucleotide phosphorylase-like protein flags: precursor	3'-5'-exoribonuclease activity;RNA binding;polyribonucleotide nucleotidyltransferase activity	mRNA catabolic process;RNA processing;regulation of RNA metabolic process;purine base metabolic process;pyrimidine base metabolic process	mitochondrial intermembrane space	High	0	13,915	9	5	7	5	12.1	0		2.947	1.385	1.359	0.873			1.372	0	0	18.12	4.86				0.129695	1.28033e+06
XP_035246472.1	TBC1 domain family member 10A-like isoform X1 [Anguilla anguilla]	tb10a	564	64,3	8,53	g20185.t1	tbc1 domain family member 10a	ebp50-pdx interactor of 64 kda short=epi64 protein	PDZ domain binding		microvillus	Medium	0.021	3,757	3	2	2	2	1.82	0		1.684	1.06					1.372	70.79	13.3						0.129695	256256
XP_035238273.1	zinc finger FYVE domain-containing protein 21 isoform X2 [Anguilla anguilla]	zfy21	242	27,2	7,90	g5285.t1	zinc finger fyve domain-containing protein 21 short=zf21		zinc ion binding			High	0.001	6,600	15	2	3	2	3.21	0		1.853	0.891					1.372	0	0						0.317311
XP_035245094.1	regulator of chromosome condensation [Anguilla anguilla]	rcc1	417	44,1	7,06	g16977.t1	regulator of chromosome condensation		histone binding;Ran guanyl-nucleotide exchange factor activity;chromatin binding	regulation of mitosis;mitotic spindle organization;cell division;regulation of S phase of mitotic cell cycle;G1/S transition of mitotic cell cycle;regulation of GTPase activity	nuclear chromatin;condensed nuclear chromosome	High	0	40,492	22	6	44	6	79.96	0		1.301	0.929	1.247	1.561	1.438	1.626	1.3695	57.02	31.9	13.61	17.43	16.96	13.79		0.00691873	9050216
XP_035241222.1	clustered mitochondria protein homolog isoform X1 [Anguilla anguilla]		1459	161,2	5,57							Medium	0.04	2,966	1	1	1	1	2.05	0						1.347	1.39	1.3685					0	0		0.452395
XP_035241376.1	lysocardiolipin acyltransferase 1 [Anguilla anguilla]	lclt1	383	44,1	8,91	g13971.t1	lysocardiolipin acyltransferase 1		transferase activity	endothelial cell development;hemangioblast cell differentiation	membrane	High	0	16,600	11	4	18	4	31.55	0		1.647	1.391	1.181	1.07	1.345	1.495	1.368	31.12	4.81	30.62	7.43	24.21	1.19		0.0254513	3.50717e+06
XP_035235449.1	rho guanine nucleotide exchange factor 28-like isoform X1 [Anguilla anguilla]	rgnef	1769	196,7	5,72	g6762.t1	rho-guanine nucleotide exchange factor	190 kda guanine nucleotide exchange factor short=p190- short=p190	microtubule binding;Rac GTPase binding;Rac guanyl-nucleotide exchange factor activity	negative regulation of microtubule depolymerization;induction of apoptosis by extracellular signals;neurofilament cytoskeleton organization;actin filament organization;central nervous system neuron axonogenesis;regulation of GTPase activity	membrane;cytosol;microtubule;tubulin complex	Low	0.101	1,654	1	1	1	1	0	0		1.769	0.967					1.368	0	0						0.454115
XP_035272833.1	DNA repair protein XRCC1 [Anguilla anguilla]	xrcc1	639	69,8	7,81	g17016.t1	dna repair protein xrcc1	x-ray repair cross-complementing protein 1	damaged DNA binding;protein binding;diacylglycerol binding;ion channel activity;store-operated calcium channel activity;calmodulin binding	single strand break repair;response to hypoxia;response to drug;response to organic substance;response to DNA damage stimulus;DNA repair;mating behavior, sex discrimination;female courtship behavior;response to pheromone;elevation of cytosolic calcium ion concentration;acrosome reaction;transmembrane transport;territorial aggressive behavior;inter-male aggressive behavior;calcium ion transport;io…	nucleus;nucleoplasm;intracellular;dendrite membrane;nuclear envelope;endoplasmic reticulum membrane;integral to membrane;Golgi membrane;plasma membrane	High	0.001	7,646	3	2	7	2	6.6	0				1.136	1.338	1.397	1.402	1.3675			0.28	11.86	0	0		0.0746094	726312
XP_035287293.1	plasma kallikrein-like [Anguilla anguilla]		407	46,2	7,06							Medium	0.02	3,918	7	2	3	2	0	0		1.788	0.947					1.3675	36.52	14.86						0.324453	305696
XP_035292103.1	probable global transcription activator SNF2L2 isoform X1 [Anguilla anguilla]	smca2	1579	178,8	7,43	g14488.t1	probable global transcription activator snf2l2	atp-dependent helicase smarca2 |brg1-associated factor 190b short=baf190b |protein brahma homolog |snf2-alpha |swi snf-related matrix-associated actin-dependent regulator of chromatin subfamily a member 2	helicase activity;DNA binding;nucleic acid binding;nucleotide binding;ATP binding;protein binding;hydrolase activity;hydrolase activity, acting on acid anhydrides, in phosphorus-containing anhydrides;DNA-dependent ATPase activity;transcription activator activity;transcription coactivator activity;ATPase activity;chromatin binding;transcription factor binding;protein N-terminus binding;p53 binding…	nucleosome assembly;chromatin organization;nervous system development;negative regulation of cell proliferation;transcription;regulation of transcription;negative regulation of gene-specific transcription from RNA polymerase II promoter;positive regulation of gene-specific transcription from RNA polymerase II promoter;regulation of transcription from RNA polymerase II promoter;regulation of trans…	nucleus;SWI/SNF complex;nBAF complex;npBAF complex;nucleoplasm;perichromatin fibrils;soluble fraction;nuclear euchromatin;heterochromatin;nucleolus;kinetochore;RSC complex;nuclear chromatin;nuclear chromosome;tight junction;cell junction	High	0	18,148	5	5	15	5	14.56	0		1.918	1.322	1.314	1.374	1.359	1.709	1.3665	41.22	5.59	21.09	19.88	9.4	11.33		0.0259081	2.13297e+06
XP_035291019.1	ubiquitin-conjugating enzyme E2 G1a [Anguilla anguilla]		170	19,5	5,44							Low	0.06	2,183	7	1	1	1	0	0		1.431	1.302					1.3665	0	0						0.326255	441838
XP_035283333.1	glycerophosphocholine cholinephosphodiesterase ENPP6 [Anguilla anguilla]	enpp6	441	50,6	7,30	g17624.t1	ectonucleotide pyrophosphatase phosphodiesterase family member 6 short=e-npp 6 short=npp-6 flags: precursor		glycerophosphodiester phosphodiesterase activity	choline metabolic process;glycerol metabolic process;phospholipid catabolic process;glycerolipid metabolic process	integral to membrane;plasma membrane	High	0	19,754	7	4	17	4	35.38	0		3.694	1.239	0.871	1.492	4.654	0.771	1.3655	12.28	59.26	14.5	20.16	0	0		0.00789592	2.97008e+06
XP_035269266.1	leucine-rich repeat-containing protein 40 [Anguilla anguilla]	lrc40	598	66,9	6,67	g3856.t1	leucine-rich repeat-containing protein 40		protein binding	regulation of cellular process;signaling		Medium	0.014	4,814	4	2	2	2	2.22	0		1.484	1.246					1.365	0	0						0.4593	191076
XP_035258792.1	peroxisomal acyl-coenzyme A oxidase 1 isoform X1 [Anguilla anguilla]	acox1	660	74,0	7,27	g24215.t1	peroxisomal acyl-coenzyme a oxidase 1 short=aox	palmitoyl- oxidase	oxidoreductase activity, acting on the CH-CH group of donors;acyl-CoA oxidase activity;FAD binding;acyl-CoA dehydrogenase activity;oxidoreductase activity;protein N-terminus binding;fatty acid binding;palmitoyl-CoA oxidase activity;3alpha,7alpha,12alpha-trihydroxy-5beta-cholestanoyl-CoA 24-hydroxylase activity	prostaglandin metabolic process;fatty acid beta-oxidation;fatty acid metabolic process;lipid metabolic process;fatty acid oxidation;oxidation reduction;generation of precursor metabolites and energy;metabolic process;very-long-chain fatty acid metabolic process;fatty acid beta-oxidation using acyl-CoA oxidase;spermatogenesis;response to wounding;jasmonic acid biosynthetic process;pollen developme…	peroxisome;mitochondrion;cytoplasm;peroxisomal membrane;glyoxysome	High	0	20,402	13	4	14	4	21.55	0		2.001	1.746	0.933	1.001	1.666	1.063	1.3645	0	0	27.31	17.36	8.6	6.29		0.0774437	286992
XP_035254603.1	formin-like protein 1 isoform X1 [Anguilla anguilla]	fmnl	1124	124,1	6,46	g21883.t1	formin-like protein 1	cll-associated antigen kw-13 |leukocyte formin	molecular_function;actin binding;profilin binding;protein binding;Rho GTPase binding;receptor binding	biological_process;cellular component organization;actin cytoskeleton organization;cellular process;substrate-bound cell migration;sensory perception of sound;actin filament polymerization	cytoplasm;cytosol;cell projection;ruffle membrane;plasma membrane;cytoskeleton	High	0	28,785	5	6	25	4	45.9	0		1.59	1.568	1.737	0.997	1.159	0.814	1.3635	17.98	4.28	0.79	34.59	0	0		0.14035	2.05939e+06
XP_035267748.1	ER membrane protein complex subunit 7-like [Anguilla anguilla]	co024	238	26,5	9,31	g1688.t1	upf0480 protein c15orf24 homolog flags: precursor		purine nucleotide binding;carbohydrate binding	positive regulation of growth rate;embryonic development ending in birth or egg hatching	integral to membrane;cytoplasm	Medium	0.014	4,718	5	1	4	1	7.75	0		2.029	1.524	1.202	0.693			1.363	0	0	0	0				0.141728
XP_035244535.1	DDB1- and CUL4-associated factor 1-like isoform X1 [Anguilla anguilla]	vprbp	1578	175,4	4,98	g16002.t1	protein vprbp	ddb1- and cul4-associated factor 1	protein binding	interspecies interaction between organisms	cytoplasm;nucleus	Low	0.092	1,708	1	1	1	1	0	0						1.465	1.26	1.3625					0	0		0.462775
XP_035268612.1	sperm-associated antigen 1A isoform X1 [Anguilla anguilla]		957	105,5	6,39							Medium	0.019	4,024	4	2	3	2	2.1	0		1.258	1.467					1.3625	0	0						0.141728	1.04262e+06
XP_035276486.1	5'-nucleotidase [Anguilla anguilla]	5ntd	589	64,8	6,87	g3617.t1	5 -nucleotidase short=5 -nt	ecto-5 -nucleotidase ame: cd_antigen=cd73 flags: precursor	ferrous iron binding;5'-nucleotidase activity;nucleotide binding	adenosine biosynthetic process;DNA metabolic process;purine nucleotide biosynthetic process;AMP catabolic process;negative regulation of inflammatory response	integral to membrane;membrane fraction;cytoplasm;plasma membrane	High	0	129,604	39	18	152	18	305.15	0		1.371	1.353	2.211	0.966	1.052	1.974	1.362	34.52	27.05	27.46	12.73	26.05	13.83		0.00269979	4.50583e+07
XP_035290117.1	uncharacterized protein si:dkey-250d21.1 [Anguilla anguilla]	p52k	2461	277,6	5,34	g6739.t1	52 kda repressor of the inhibitor of the protein kinase short=p52ripk	58 kda interferon-induced protein kinase-interacting protein short=p58ipk-interacting protein |thap domain-containing protein 0	binding		nucleolus	High	0	35,792	7	12	23	12	17.97	0		1.48	1.244	1.023	0.94	1.6	1.701	1.362	26.33	21.84	14.34	5.14	0	0		0.0282999	2.974e+06
XP_035288250.1	Golgi SNAP receptor complex member 1 [Anguilla anguilla]		247	28,2	8,97							Medium	0.022	3,562	5	1	1	1	2.59	0						1.763	0.961	1.362					0	0		0.464517
XP_035272105.1	enoyl-CoA delta isomerase 2, mitochondrial isoform X1 [Anguilla anguilla]	peci	394	43,1	7,72	g1287.t1	peroxisomal -trans-enoyl- isomerase short=peci	drs-1 |delta -enoyl- isomerase short= -enoyl- isomerase |diazepam-binding inhibitor-related protein 1 short=dbi-related protein 1 |dodecenoyl- isomerase |hepatocellular carcinoma-associated antigen 88 |renal carcinoma antigen ny-ren-1 flags: precursor	intramolecular oxidoreductase activity, transposing C=C bonds;protein binding	fatty acid beta-oxidation	peroxisome;mitochondrion;intracellular organelle part	High	0	18,831	13	4	16	4	18.47	0		0.985	1.35	1.431	1.006	2.023	1.372	1.361	32.01	22.79	13.61	4.39	0	0		0.0288005	4.56992e+06
XP_035265988.1	la-related protein 1-like isoform X1 [Anguilla anguilla]	larp1	987	112,3	7,81	g4199.t1	la-related protein 1	la ribonucleoprotein domain family member 1	protein binding			High	0.005	5,182	3	2	3	2	4.03	0		3.473	1.073	0.774	1.648			1.3605	0	0	0	0				0.144515	683272
XP_035286147.1	CCR4-NOT transcription complex subunit 3-like isoform X1 [Anguilla anguilla]		926	97,2	6,04							Medium	0.015	4,460	2	1	3	1	2	0						1.456	1.265	1.3605					0	0		0.466264	435231
XP_035238901.1	voltage-dependent calcium channel subunit alpha-2/delta-2a isoform X1 [Anguilla anguilla]	ca2d2	1117	126,5	5,33	g1363.t1	voltage-dependent calcium channel subunit alpha-2 delta-2	voltage-gated calcium channel subunit alpha-2 delta-2 contains: |voltage-dependent calcium channel subunit alpha-2-2 contains: |voltage-dependent calcium channel subunit delta-2 flags: precursor	calcium channel regulator activity;voltage-gated calcium channel activity;protein binding;metal ion binding;ion channel activity;voltage-gated ion channel activity;calcium channel activity;dihydropyridine-sensitive calcium channel activity;molecular_function	calcium ion transport;rhythmic synaptic transmission;positive regulation of organ growth;ion transport;regulation of multicellular organism growth;neuromuscular junction development;muscle fiber development;regulation of calcium ion transport;transport;response to stimulus;visual perception;biological_process	integral to membrane;membrane;voltage-gated calcium channel complex;T-tubule;sarcoplasmic reticulum;cellular_component	High	0	12,852	4	4	12	4	14.3	0		2.379	1.231	0.99	1.037	1.789	1.489	1.36	5.16	56.74	7.39	12.24	71.38	22.18		0.0293086	1.73697e+06
XP_035272813.1	carboxylesterase 3 [Anguilla anguilla]	k0513	551	60,4	5,86	g5754.t1	uncharacterized protein kiaa0513				nucleus;cytoplasm	High	0	37,429	15	7	42	7	59.19	0		3.62	0.707	2.031	0.901	1.814	0.746	1.3575	55.85	24.42	13.99	10.15	24.92	13.84		0.00235806	1.06042e+07
XP_035276252.1	sialic acid-binding Ig-like lectin 14 [Anguilla anguilla]		528	57,6	6,98							High	0	39,104	15	7	43	1	74.29	1		0.279	2.324			2.654	0.391	1.3575	0	0			0	0		0.0303481	3.29914e+06
XP_035276066.1	serine/threonine-protein kinase Nek9 isoform X1 [Anguilla anguilla]	nek9	1047	115,0	5,60	g12404.t1	serine threonine-protein kinase nek9	nercc1 kinase |never in mitosis a-related kinase 9 short= -related protein kinase 9 | -related kinase 8 short=nek8	protein kinase activity;protein phosphatase binding;nucleotide binding	mitotic sister chromatid segregation;biological regulation;centrosome separation;protein amino acid autophosphorylation	cytosol;mitochondrion;spindle pole;midbody;kinetochore;nucleus	High	0	8,325	3	3	6	3	3.78	0		2.111	1.697	0.957	0.984	1.564	1.149	1.3565	0	0	8.1	7.04	13	36.61		0.0854324	879417
XP_035259782.1	reticulon-4a isoform X4 [Anguilla anguilla]	rtn4	200	22,7	8,51	g12886.t1	reticulon-4	neurite outgrowth inhibitor short=nogo protein		vesicle-mediated transport	Golgi membrane;endoplasmic reticulum membrane;integral to membrane;nucleus	High	0	28,340	30	5	23	1	48.4	0		1.331	2.045			0.782	1.381	1.356	0	0			0	0		0.151666	676864
XP_035236232.1	fli-1 proto-oncogene, ETS transcription factor-related sequence isoform X1 [Anguilla anguilla]	fli1	490	54,7	7,93	g20134.t1	friend leukemia integration 1 transcription factor	retroviral integration site protein fli-1	sequence-specific DNA binding;transcription factor activity;DNA binding;transcription activator activity;protein binding;voltage-gated ion channel activity;voltage-gated potassium channel activity;signal transducer activity;transcription regulator activity;RNA polymerase II transcription factor activity;transcription factor binding;protein domain specific binding;glucocorticoid receptor binding	cellular process;regulation of transcription, DNA-dependent;organ morphogenesis;blood circulation;regulation of transcription;transcription;hemostasis;potassium ion transport;ion transport;transmembrane transport;protein amino acid phosphorylation;multicellular organismal development;signal transduction;cell proliferation;positive regulation of transcription from RNA polymerase II promoter;positi…	nucleus;integral to membrane;membrane;ribonucleoprotein complex;cytoplasm;transcription factor complex;host cell nucleus;soluble fraction;nucleolus	High	0	10,134	11	3	3	3	2.48	0		2.203	0.823	1.056	1.655			1.3555	47.1	20.56	0	0				0.346504	690745
XP_035240321.1	trafficking protein particle complex subunit 4 [Anguilla anguilla]	tppc4	219	24,3	6,40	g14348.t1	trafficking protein particle complex subunit 4		Rab guanyl-nucleotide exchange factor activity;protein binding	dendrite development;regulation of Rab GTPase activity;ER to Golgi vesicle-mediated transport;intracellular protein transport	cytosol;cell junction;dendrite;synaptic vesicle;TRAPP complex;Golgi stack;postsynaptic membrane;endoplasmic reticulum;nucleus	Low	0.093	1,698	5	1	3	1	0	0	Met-loss+Acetyl [N-Term]	1.289	1.454	1.422	1.068			1.3555	0	0	0	0				0.346504
XP_035242656.1	transmembrane protein 201 [Anguilla anguilla]	tm201	399	43,6	8,38	g12427.t1	transmembrane protein 201		molecular_function;DNA binding;transcription factor activity;caspase regulator activity;sequence-specific DNA binding;protein binding;ubiquitin conjugating enzyme binding;estrogen receptor binding;DNA bending activity;transcription repressor activity;RNA polymerase II transcription factor activity;double-stranded DNA binding	embryonic eye morphogenesis;positive regulation of apoptosis;granulosa cell differentiation;cell differentiation;induction of apoptosis;regulation of transcription, DNA-dependent;ovarian follicle development;transcription;DNA fragmentation involved in apoptosis;positive regulation of transcription from RNA polymerase II promoter;female somatic sex determination;menstruation;regulation of transcri…	integral to membrane;membrane;nucleus;cellular_component;host cell nucleus	Low	0.061	2,153	3	1	1	1	0	0						1.387	1.323	1.355					0	0		0.476819
XP_035281415.1	cholinephosphotransferase 1 [Anguilla anguilla]	chpt1	382	42,4	7,06	g5017.t1	cholinephosphotransferase 1	diacylglycerol cholinephosphotransferase 1	metal ion binding;diacylglycerol cholinephosphotransferase activity;diacylglycerol binding;ethanolaminephosphotransferase activity	regulation of cell growth;CDP-choline pathway;platelet activating factor biosynthetic process;glycosphingolipid metabolic process	nuclear membrane;integral to membrane;Golgi membrane;microsome;endoplasmic reticulum membrane	Low	0.076	1,844	4	1	1	1	0	0	Met-loss+Acetyl [N-Term]	1.866	0.842					1.354	0	0						0.47859
XP_035261098.1	tRNA (guanine(26)-N(2))-dimethyltransferase [Anguilla anguilla]		685	74,9	8,29							Low	0.093	1,701	1	1	1	1	1.88	0		1.527	1.181					1.354	0	0						0.35027
XP_035254091.1	lysophospholipase D GDPD3a [Anguilla anguilla]	gdpd3	320	36,7	8,31	g20337.t1	glycerophosphodiester phosphodiesterase domain-containing protein 3		hydrolase activity		cell part	High	0.002	6,307	6	1	1	1	3.63	0				1.71	0.994			1.352			0	0				0.354062
XP_035239309.1	plexin-A2 [Anguilla anguilla]	plxa2	1909	212,4	6,65	g22629.t1	plexin-a2	semaphorin receptor oct flags: precursor	receptor activity;semaphorin receptor activity;transmembrane receptor activity;protein binding;semaphorin receptor binding;ATP binding;kinase activity;protein kinase activity;nucleotide binding;hepatocyte growth factor receptor activity;transmembrane receptor protein tyrosine kinase activity;transferase activity;protein tyrosine kinase activity	multicellular organismal development;neural tube development;cell surface receptor linked signaling pathway;signal transduction;limb bud formation;pharyngeal system development;centrosome localization;granule cell precursor tangential migration;somitogenesis;nervous system development;axon guidance;morphogenesis of a branching structure;axonal defasciculation;dichotomous subdivision of terminal u…	integral to membrane;intracellular;plasma membrane;membrane;membrane fraction;extracellular region;integral to plasma membrane;basal plasma membrane	High	0	10,363	2	4	8	1	8.14	0		1.846	0.856					1.351	0	0						0.483927
XP_035258434.1	nuclear pore complex protein Nup107 [Anguilla anguilla]		913	104,5	5,35							High	0	9,580	4	3	4	3	3.97	0		1.693	1.433	1.795	0.545	1.253	1.269	1.351	0	0	0	0	0	0		0.159083	837131
XP_035282694.1	serine/threonine-protein kinase TBK1 isoform X1 [Anguilla anguilla]		731	83,9	6,74							High	0.002	5,848	4	2	3	2	2.25	0		5.284	1.568			1.134	1.012	1.351	0	0			0	0		0.355967	563830
XP_035282096.1	fibrinogen-like 2a [Anguilla anguilla]		446	50,7	8,43							Low	0.055	2,519	2	1	6	1	9.68	0		1.161	1.209	1.415	1.348	1.718	1.348	1.348	0	0	0	0	0	0		0.0360332	1.53594e+06
XP_035253131.1	GTPase IMAP family member 8-like [Anguilla anguilla]		760	86,4	6,54							High	0.001	6,633	1	1	4	1	4.6	0						0.519	2.176	1.3475					0	0		0.163663	47666.8
XP_035241982.1	lysosomal Pro-X carboxypeptidase isoform X1 [Anguilla anguilla]	pcp	500	55,8	6,35	g15136.t1	lysosomal pro-x carboxypeptidase	proline carboxypeptidase |prolylcarboxypeptidase short=prcp flags: precursor	serine-type carboxypeptidase activity;dipeptidyl-peptidase activity;protein binding	embryonic development ending in birth or egg hatching;proteolysis	lysosome;cytosol	High	0.005	5,038	4	1	4	1	13.61	0		2.692	1.37	1.359	1.335	0.899	1.326	1.347	0	0	0	0	0	0		0.165212	1.05535e+06
XP_035271174.1	magnesium-dependent phosphatase 1 isoform X1 [Anguilla anguilla]		159	18,2	8,62							High	0.003	5,813	11	1	3	1	6.3	0		3.146	1.314	1.106	1.38			1.347	0	0	0	0				0.363654	444089
XP_035235505.1	uncharacterized protein LOC118206662 isoform X1 [Anguilla anguilla]		399	43,6	7,12							High	0	54,517	20	7	80	2	232.18	0		1.507	0.417	2.394	0.848	1.506	1.187	1.3465	0	0	0	0	0	0		0.0120236	2.07837e+06
XP_035238656.1	heme transporter hrg1-B isoform X1 [Anguilla anguilla]	hrg1a	144	16,6	9,63	g13304.t1	heme transporter hrg1-a short=zhrg-1	heme-responsive gene 1 protein homolog a short=hrg-1a |solute carrier family 48 member 1-b		transport;erythrocyte development	lysosomal membrane;integral to membrane;endosome membrane	Low	0.081	1,789	8	1	1	1	0	0						1.727	0.965	1.346					0	0		0.492893
XP_035263899.1	glypican-6-like isoform X1 [Anguilla anguilla]		563	63,2	6,55							Medium	0.014	4,800	3	1	2	1	4.35	0		1.152	1.54					1.346	0	0						0.492893
XP_035284141.1	class I histocompatibility antigen, F10 alpha chain-like isoform X6 [Anguilla anguilla]	hlag	349	39,0	5,68	g34124.t1	patr class i histocompatibility alpha chain g	mhc class i antigen g flags: precursor				High	0	52,425	37	10	86	5	220.82	2		1.441	1.111	1.841	1.249	2.088	0.856	1.345	47.63	77.33	18.24	11.67	42.25	35.88		0.00407649	1.99577e+07
XP_035275283.1	solute carrier family 22 member 18 [Anguilla anguilla]	s22ai	416	44,9	8,97	g7561.t1	solute carrier family 22 member 18	organic cation transporter-like protein 2 short=orctl-2	drug transmembrane transporter activity;ubiquitin protein ligase binding	drug transport;ion transport	cytoplasmic part;apical plasma membrane;nuclear envelope	High	0	8,489	7	2	7	2	12.39	0		1.576	1.114	1.67	0.823	1.998	0.517	1.345	0	0	2.07	0.92	0	0		0.098651	898326
XP_035240931.1	DNA-dependent protein kinase catalytic subunit [Anguilla anguilla]	prkdc	4132	467,9	7,09	g117.t1	dna-dependent protein kinase catalytic subunit short=dna-pk catalytic subunit short=dna-pkcs		nucleotide binding;transcription factor binding;DNA-dependent protein kinase activity	T cell differentiation;cellular response to insulin stimulus;programmed cell death;regulation of biological quality;positive regulation of gene-specific transcription from RNA polymerase II promoter;cell fate commitment;V(D)J recombination;double-strand break repair;peptidyl-serine phosphorylation;serine family amino acid metabolic process	DNA-dependent protein kinase-DNA ligase 4 complex;transcription factor complex	Medium	0.04	2,967	0	1	2	1	1.9	0						0.944	1.745	1.3445					0	0		0.494697	57280.5
XP_035264542.1	WASH complex subunit 5 [Anguilla anguilla]	strum	1159	133,8	7,08	g1183.t1	wash complex subunit strumpellin			cell death	WASH complex	Low	0.102	1,643	1	1	1	1	2.35	0						1.088	1.601	1.3445					0	0		0.494697	124148
XP_035269895.1	NEDD8 ultimate buster 1-like [Anguilla anguilla]	nub1	604	68,7	5,39	g7496.t1	nedd8 ultimate buster 1	negative regulator of ubiquitin-like proteins 1 |renal carcinoma antigen ny-ren-18	protein binding;proteasome activator activity	response to interferon-gamma;response to tumor necrosis factor;protein ubiquitination;ubiquitin-dependent protein catabolic process	proteasome activator complex	Medium	0.037	3,068	2	1	5	1	4.16	0		1.621	1.211	1.053	1.357	1.329	1.431	1.343	0	0	0	0	0	0		0.371443	268956
XP_035243647.1	transmembrane protein 263 [Anguilla anguilla]	cl023	131	13,0	7,24	g12458.t1	upf0444 transmembrane protein c12orf23 homolog		molecular_function	biological_process	integral to membrane;membrane;cellular_component	Low	0.074	1,889	11	1	2	1	0	0		1.936	0.747					1.3415	0	0						0.373407	383725
XP_035245945.1	cytochrome b-c1 complex subunit 9-like [Anguilla anguilla]		63	7,5	7,52							High	0	11,879	51	3	10	3	30.71	0		1.288	1.392	2.309	0.881	1.602	1.051	1.34	0	0	27.12	0.24	63.24	87.27		0.0139707	7.04453e+06
XP_035282999.1	sorbin and SH3 domain-containing protein 2 [Anguilla anguilla]	pdli3	1260	139,7	8,70	g14107.t1	pdz and lim domain protein 3	alpha-actinin-associated lim protein	structural constituent of muscle;zinc ion binding;actinin binding	response to oxidative stress;actin filament organization;heart development;skeletal muscle tissue development	Z disc;nucleolus;actin cytoskeleton;lamellipodium	High	0	18,857	5	5	11	4	16.84	0		1.354	1.176	1.381	1.325	1.739	1.14	1.3395	13.98	8.17	10.64	15	0	0		0.0412131	1.95694e+06
XP_035239010.1	U4/U6 small nuclear ribonucleoprotein Prp31 [Anguilla anguilla]	prp31	510	56,3	6,02	g5524.t1	u4 u6 small nuclear ribonucleoprotein prp31	pre-mrna-processing factor 31	RNA binding;ribonucleoprotein binding;protein binding	meiosis;assembly of spliceosomal tri-snRNP	U4 snRNP;MLL1 complex;Cajal body;nuclear speck;U2-type spliceosomal complex;U4atac snRNP;U4/U6 x U5 tri-snRNP complex	High	0	13,796	8	3	8	3	11.03	0		1.925	0.714	1.363	1.114	1.472	1.316	1.3395	0	0	0	0	0	0		0.176362	1.27971e+06
XP_035269808.1	calcium/calmodulin-dependent 3',5'-cyclic nucleotide phosphodiesterase 1A isoform X1 [Anguilla anguilla]		764	85,7	6,73							Medium	0.019	4,144	2	1	3	1	7.71	0		1.367	1.369	0.724	1.819	1.293	1.312	1.3395	0	0	0	0	0	0		0.176362
XP_035236028.1	pescadillo [Anguilla anguilla]	pesc	587	68,6	7,49	g23987.t1	pescadillo homolog		protein binding;molecular_function	maturation of 5.8S rRNA from tricistronic rRNA transcript (SSU-rRNA, 5.8S rRNA, LSU-rRNA);ribosome biogenesis;maturation of LSU-rRNA from tricistronic rRNA transcript (SSU-rRNA, 5.8S rRNA, LSU-rRNA);rRNA processing;cell proliferation;regulation of cell cycle;ribosomal large subunit biogenesis;mitotic metaphase;nucleolus organization	nucleus;PeBoW complex;preribosome, large subunit precursor;nucleoplasm;nucleolus;intracellular;condensed chromosome	High	0	8,656	8	3	6	3	2.57	0		1.406	1.09	1.273	1.483			1.3395	0	0	0	0				0.176362	1.10049e+06
XP_035243279.1	uncharacterized protein LOC118210888 isoform X11 [Anguilla anguilla]	esyt1	2599	290,0	5,62	g15964.t1	extended synaptotagmin-1 short=e-syt1	membrane-bound c2 domain-containing protein	molecular_function;calcium ion binding;calcium-dependent phospholipid binding;metal ion binding	biological_process;calcium-mediated signaling;axon guidance;regulation of pharyngeal pumping;regulation of oviposition;exocytosis;intracellular signaling pathway;synaptic transmission	integral to membrane;membrane;endomembrane system;cellular_component;plasma membrane;membrane fraction;synapse;presynaptic active zone;cytoplasm;cell junction;presynaptic membrane	High	0	831,468	55	104	1184	2	3053.5	0		3.157	1.671	1.059	0.88	1.347	1.329	1.338	146.96	124.03	0	0	0	0		0.107086	1.3136e+06
XP_035248991.1	zinc finger protein 830 [Anguilla anguilla]	zn830	357	39,9	5,30	g847.t1	zinc finger protein 830	coiled-coil domain-containing protein 16		cell cycle;blastocyst growth	nucleus	Medium	0.033	3,180	3	1	2	1	0	0		1.35	1.467	1.326	1.116			1.338	0	0	0	0				0.179649	245305
XP_035252372.1	coronin-2B isoform X1 [Anguilla anguilla]	cor2b	480	54,6	7,87	g12166.t1	coronin-2b	coronin-like protein c short=clipin-c |protein fc96	phosphoinositide 3-kinase binding;protein C-terminus binding;actin filament binding;protein homodimerization activity	intracellular signaling pathway;regulation of biological quality;positive chemotaxis;cellular component movement;negative regulation of actin nucleation;phagolysosome assembly;cell-substrate adhesion;signal transduction;immune system process	lamellipodium;phagocytic vesicle;filamentous actin;phagocytic cup;transcriptional repressor complex;cortical actin cytoskeleton	High	0	25,283	13	6	28	6	48.03	0		1.443	1.62	1.107	1.232	1.45	1.083	1.3375	21.62	38.56	32.64	6.74	19.45	13.28		0.0145759	3.85825e+06
XP_035271829.1	pre-rRNA 2'-O-ribose RNA methyltransferase FTSJ3 [Anguilla anguilla]		874	98,7	8,85							Low	0.064	2,069	2	1	1	1	0	0						1.125	1.55	1.3375					0	0		0.507422
XP_035282373.1	nuclear respiratory factor 1 isoform X1 [Anguilla anguilla]	nrf1	527	56,3	5,11	g14872.t1	nuclear respiratory factor 1 short=nrf-1	not really finished protein	transcription cofactor activity;sequence-specific DNA binding;protein dimerization activity;transcription factor activity	heme biosynthetic process;regulation of transcription from RNA polymerase II promoter;inflammatory response;generation of precursor metabolites and energy;response to electrical stimulus;mitochondrion organization;anatomical structure morphogenesis	transcription factor complex;cytoplasm	High	0.001	7,408	6	2	4	2	5.23	0		1.764	0.871	0.901	1.275	1.398	1.995	1.3365	0	0	26.93	24.52	0	0		0.181309
XP_035245027.1	inter-alpha-trypsin inhibitor heavy chain H3a isoform X1 [Anguilla anguilla]	itih3	912	101,6	5,92	g36.t1	inter-alpha-trypsin inhibitor heavy chain h3 short=iti heavy chain h3 short=iti-hc3 short=inter-alpha-inhibitor heavy chain 3 flags: precursor		peptidase inhibitor activity;serine-type endopeptidase inhibitor activity;endopeptidase inhibitor activity;calcium ion binding	hyaluronan metabolic process;leukocyte activation;acute-phase response	extracellular region;cytoplasm;plasma membrane	High	0	7,904	4	3	6	3	2.11	0		1.809	0.863					1.336	19.84	11.56						0.182981	1.561e+06
XP_035279079.1	serine/threonine-protein kinase PAK 2-like isoform X1 [Anguilla anguilla]	pak2	575	63,5	6,67	g7125.t1	serine threonine-protein kinase pak 2	gamma-pak |p21-activated kinase 2 short=pak-2 contains: |pak-2p27 contains: |pak-2p34	protein kinase binding;GTP binding;metal ion binding;identical protein binding;Rho GTPase binding;collagen binding;SH3 domain binding;ATP binding;protein kinase C activity	dendrite development;positive regulation of JUN kinase activity;ER-nucleus signaling pathway;cellular response to insulin stimulus;neuron projection morphogenesis;protein amino acid autophosphorylation;auxin biosynthetic process;negative regulation of protein kinase activity;hyperosmotic response;neuromuscular junction development;regulation of growth;regulation of actin cytoskeleton organization…	focal adhesion;nucleoplasm;cytoplasmic membrane-bounded vesicle;growth cone;nuclear membrane;integral to membrane;Golgi apparatus;cytosol;dendrite;axon;Z disc;perinuclear region of cytoplasm;intercalated disc;collagen	High	0	63,224	26	12	70	4	139	0		1.693	0.792			1.329	1.342	1.3355	0	0			12.94	11.46		0.109599	678628
XP_035281449.1	SCY1-like protein 2 isoform X1 [Anguilla anguilla]	scyl2	929	101,5	8,34	g342.t1	scy1-like protein 2	coated vesicle-associated kinase of 104 kda	nucleotide binding;protein kinase activity	protein amino acid phosphorylation;regulation of biological process	cytoskeletal part;coated vesicle;microtubule cytoskeleton;Golgi apparatus;organelle membrane;endosome	Low	0.061	2,167	1	1	2	1	3.63	0				1.319	1.027	1.38	1.352	1.3355			0	0	0	0		0.511089	190735
XP_035264585.1	lysine-specific demethylase 3B isoform X1 [Anguilla anguilla]		1805	191,5	6,23							High	0	11,972	3	3	12	3	2.51	0		2.496	1.382	1.183	1.127	1.289	1.46	1.3355	0	0	31.09	51.58	32.06	31.96		0.109599	1.07955e+06
XP_035251942.1	sphingosine-1-phosphate phosphatase 1 [Anguilla anguilla]	sgpp1	498	55,2	7,18	g16733.t1	sphingosine-1-phosphate phosphatase 1 short=sppase1 short=spp1 short=hspp1 short=hsppase1	sphingosine-1-phosphatase 1	hydrolase activity	alcohol metabolic process;nitrogen compound metabolic process;sphingoid metabolic process	endoplasmic reticulum	High	0	10,315	6	2	7	1	9.18	0		2.115	1.517			0.904	1.153	1.335	0	0			0	0		0.38733	302032
XP_035237735.1	serine/arginine repetitive matrix protein 1 isoform X1 [Anguilla anguilla]	srrm1	910	101,5	11,74	g25073.t1	serine arginine repetitive matrix protein 1	sr-related nuclear matrix protein of 160 kda short=srm160 |ser arg-related nuclear matrix protein	DNA binding;RNA binding;protein binding	mRNA processing;RNA splicing;RNA splicing, via transesterification reactions;nuclear mRNA splicing, via spliceosome	nucleus;nuclear matrix;spliceosomal complex;nuclear speck	High	0	8,773	8	3	6	3	2.62	0				1.309	0.994	1.361	1.489	1.335			0	0	17.24	3.17		0.184664	1.09503e+06
XP_035281807.1	oxysterol-binding protein-related protein 8 isoform X1 [Anguilla anguilla]	osbl8	925	104,1	7,20	g16639.t1	oxysterol-binding protein 8 short=orp-8 short=osbp-related protein 8		oxysterol binding;protein binding	lipid transport;steroid metabolic process;cholesterol metabolic process;Golgi to plasma membrane transport;cholesterol transport	cytosol	High	0.001	7,504	3	2	14	1	16.08	0		1.614	1.053					1.3335	0	0						0.51477	309784
XP_035283244.1	xylose isomerase-like isoform X1 [Anguilla anguilla]	xyla	440	49,5	6,44	g3028.t1	xylose isomerase			carbohydrate metabolic process		Low	0.079	1,808	4	1	1	1	0	0				1.464	1.203			1.3335			0	0				0.51477
XP_035242720.1	cytochrome c1, heme protein, mitochondrial [Anguilla anguilla]	cy1	307	33,4	8,73	g13966.t1	cytochrome heme mitochondrial	complex iii subunit 4 |complex iii subunit iv |cytochrome b-c1 complex subunit 4 |ubiquinol-cytochrome-c reductase complex cytochrome c1 subunit short=cytochrome c-1 flags: precursor	electron transporter, transferring electrons from CoQH2-cytochrome c reductase complex and cytochrome c oxidase complex activity;iron ion binding	electron transport chain;response to glucagon stimulus;electron transport	mitochondrial inner membrane;respiratory chain	High	0	80,829	34	7	76	2	217.47	0		3.881	1.391	1.354	1.054	1.31	0.769	1.332	0	0	0	0	0	0		0.189782	1.44921e+06
XP_035269213.1	myosin, light chain 12, genome duplicate 1 [Anguilla anguilla]	ml12b	171	19,7	4,86	g3826.t1	myosin regulatory light chain 12b	myosin regulatory light chain 2- smooth muscle isoform |myosin regulatory light chain 20 kda short=mlc20 |myosin regulatory light chain mrlc2	calcium ion binding;myosin heavy chain binding;structural constituent of muscle;motor activity;actin monomer binding;ATPase activity, coupled	ventricular cardiac muscle tissue morphogenesis;cellularization;cardiac myofibril assembly;heart contraction;cytokinesis after meiosis I;establishment of planar polarity;asymmetric protein localization;regulation of actin cytoskeleton organization;negative regulation of cell growth;nematode larval development;cytokinesis after mitosis;establishment of cell polarity;imaginal disc-derived wing hair…	unconventional myosin complex;cleavage furrow;spindle midzone;midbody;apical part of cell;muscle myosin complex;sarcomere;mitochondrion	High	0	198,046	67	11	461	5	1235.8	0		1.205	1.645	1.241	1.176	1.524	1.423	1.332	78.67	22.2	7.06	9.24	21.29	22.95		0.00541883	1.74604e+08
XP_035259019.1	poly(A)-specific ribonuclease PARN isoform X1 [Anguilla anguilla]	parn	703	79,9	5,69	g899.t1	poly -specific ribonuclease parn	deadenylating nuclease |deadenylation nuclease |polyadenylate-specific ribonuclease	mRNA 3'-UTR binding;metal ion binding;poly(A)-specific ribonuclease activity;protein binding;nucleotide binding	RNA modification;meiosis;female gamete generation;nuclear-transcribed mRNA catabolic process, nonsense-mediated decay;regulation of RNA metabolic process	nucleolus;cytoplasm	High	0.001	6,830	2	1	4	1	5.93	0				1.322	1.342	1.228	1.399	1.332			0	0	0	0		0.189782	619723
XP_035280848.1	C-terminal-binding protein 1 isoform X1 [Anguilla anguilla]	ctbp2	496	54,0	6,44	g2895.t1	c-terminal-binding protein 2 short= 2		NAD or NADH binding;oxidoreductase activity, acting on the CH-OH group of donors, NAD or NADP as acceptor;oxidoreductase activity;transcription repressor activity;protein binding;transcription corepressor activity;cofactor binding;catalytic activity;binding;protein domain specific binding;transcription factor activity;transcription factor binding;protein C-terminus binding;phosphoglycerate dehydr…	white fat cell differentiation;negative regulation of transcription, DNA-dependent;oxidation reduction;cell differentiation;regulation of transcription;viral genome replication;negative regulation of cell proliferation;metabolic process;protein amino acid phosphorylation;negative regulation of transcription from RNA polymerase II promoter;interspecies interaction between organisms;transcription;W…	synapse;nucleus;cell junction;transcriptional repressor complex;transcription factor complex;cytoplasm;nucleolus	High	0	21,610	14	6	21	1	31.34	4		1.483	1.546	1.178	1.24	0.897	1.422	1.331	74.5	18.02	19.3	28.3	8.79	14.14		0.0477811	3.10253e+06
XP_035249909.1	neural cell adhesion molecule 2-like isoform X1 [Anguilla anguilla]	ncam2	837	93,1	5,85	g3962.t1	neural cell adhesion molecule 2 short=n-cam-2 short=ncam-2	neural cell adhesion molecule rb-8 |r4b12 flags: precursor	LRR domain binding;cytoskeletal protein binding;protein binding;heparin binding;phosphatase binding;heme binding;oxidoreductase activity;peroxidase activity;metal ion binding;calcium ion binding	neuron cell-cell adhesion;cell adhesion;sensory perception of smell;axonal fasciculation;homotypic cell-cell adhesion;positive regulation of calcium-mediated signaling;cell surface receptor linked signaling pathway;calcium-independent cell-cell adhesion;cell morphogenesis involved in neuron differentiation;regulation of cell shape;imaginal disc-derived male genitalia morphogenesis;neuron recognit…	axon;integral to membrane;membrane;anchored to membrane;plasma membrane;external side of plasma membrane;neuronal cell body;growth cone;extracellular region;cytoplasm;presynaptic membrane;postsynaptic membrane;cell projection;neuromuscular junction;extracellular space;basement membrane;synapse;cell junction	High	0	9,513	6	4	5	4	0	0		1.32	0.963	1.485	1.08	1.341	1.492	1.3305	0	0	11.33	44.34	0	0		0.191511	81236.6
XP_035245151.1	collagen alpha-1(XIV) chain isoform X1 [Anguilla anguilla]	coea1	1869	200,8	5,03	g3018.t1	collagen alpha-1 chain	undulin flags: precursor	collagen binding;protein binding, bridging;extracellular matrix structural constituent	cell-cell adhesion;collagen fibril organization	collagen type XIV	High	0	18,838	4	6	11	6	20.19	0		1.416	1.244	0.498	1.447			1.33	23.27	13.26	0	0				0.0485623	4.97925e+06
XP_035262425.1	calponin-1-like [Anguilla anguilla]	cnn1	297	33,4	8,62	g14833.t1	calponin-1	basic calponin |calponin smooth muscle	microtubule binding;protein binding, bridging;actin binding;troponin C binding;tropomyosin binding;calmodulin binding	regulation of smooth muscle contraction;actin cytoskeleton organization	cell-cell junction;dendritic spine;actin filament;postsynaptic density;neuronal cell body;microtubule;tubulin complex;troponin complex	High	0	68,764	40	11	82	6	158.01	0		1.671	0.919	2.153	0.824	1.393	1.265	1.329	17.22	23.76	18.54	1	29.85	13.78		0.00592541	1.83572e+07
XP_035267618.1	WD repeat-containing protein 75 [Anguilla anguilla]	wdr75	835	93,1	5,88	g6956.t1	wd repeat-containing protein 75			chromatin modification;primary metabolic process;cell cycle;cellular macromolecule metabolic process;multicellular organismal development	protein complex;nuclear lumen;intracellular non-membrane-bounded organelle	Low	0.07	1,949	1	1	1	1	0	0						0.933	1.724	1.3285					0	0		0.524032
XP_035257310.1	caveolin-2-like [Anguilla anguilla]		162	18,0	5,15							Low	0.077	1,831	6	1	1	1	0	0						1.022	1.635	1.3285					0	0		0.524032
XP_035260938.1	gamma-adducin-like isoform X1 [Anguilla anguilla]	addg	694	77,6	6,18	g17012.t1	gamma-adducin	adducin-like protein 70	spectrin binding;protein heterodimerization activity;actin filament binding;protein homodimerization activity;transcription factor binding	positive regulation of protein binding;actin filament bundle assembly;barbed-end actin filament capping	cytosol;F-actin capping protein complex;spectrin;transcription factor complex	High	0	36,688	19	10	30	9	69.68	0		1.568	1.022	1.672	1.143	1.207	1.449	1.328	28.02	27.53	5.61	9.75	12.05	12.25		0.0166584	1.02051e+07
XP_035243280.1	signal transducer and activator of transcription 2 [Anguilla anguilla]	stat1	803	91,6	5,43	g25275.t1	signal transducer and activator of transcription 1-alpha beta	transcription factor isgf-3 components p91 p84	protein kinase binding;transcription activator activity;sequence-specific DNA binding	protein amino acid phosphorylation;cell proliferation;cytokine-mediated signaling pathway;regulation of growth;neural crest cell differentiation;mesoderm formation;positive regulation of transcription, DNA-dependent;cellular glucose homeostasis	nucleus	High	0	15,447	5	3	6	3	11.52	0		1.849	1.14	1.198	1.457			1.3275	39.01	16.05	0	0				0.120116	1.10512e+06
XP_035264869.1	succinate--CoA ligase [ADP-forming] subunit beta, mitochondrial-like [Anguilla anguilla]	sucb1	458	49,3	6,90	g4436.t1	succinyl- ligase subunit mitochondrial	atp-specific succinyl- synthetase subunit beta |succinyl- synthetase beta-a chain short=scs-betaa flags: precursor	ligase activity;succinate-CoA ligase (ADP-forming) activity;nucleotide binding;ATP binding;catalytic activity;protein binding;succinate-CoA ligase (GDP-forming) activity;GTP binding;succinate-CoA ligase activity;copper ion binding	tricarboxylic acid cycle;metabolic process;succinyl-CoA metabolic process;succinyl-CoA pathway;response to cadmium ion	mitochondrion;hydrogenosome;succinate-CoA ligase complex	High	0	66,631	33	11	49	6	115.23	0		1.46	1.207	1.447	1.076	1.04	1.485	1.327	30.42	5.58	21.95	10.21	22.23	27.56		0.0169929	6.34407e+06
XP_035287502.1	bcl2-associated agonist of cell death-like [Anguilla anguilla]		179	19,5	5,43							Low	0.105	1,607	6	1	1	1	1.99	0		1.378	1.276					1.327	0	0						0.52776	550724
XP_035266927.1	uncharacterized protein LOC118223936 [Anguilla anguilla]		207	23,3	6,84							High	0	20,795	19	3	22	2	33.19	0		0.532	2.675	0.521	2.952	1.544	1.109	1.3265	0	0	0	0	0	0		0.0509709	2.94353e+06
XP_035290138.1	RNA-binding motif protein, X chromosome-like isoform X1 [Anguilla anguilla]	hnrpg	385	42,4	10,04	g8141.t1	heterogeneous nuclear ribonucleoprotein g short=hnrnp g	glycoprotein p43 |rna-binding motif x chromosome contains: |heterogeneous nuclear ribonucleoprotein n-terminally processed	nucleic acid binding;nucleotide binding;RNA binding;protein binding;translation repressor activity;enzyme binding;mRNA 3'-UTR binding;SSU rRNA binding;mRNA binding	mRNA processing;RNA splicing;RNA processing;spermatogenesis;male gonad development;response to UV;cell migration;negative regulation of nuclear-transcribed mRNA poly(A) tail shortening;embryonic development;mRNA stabilization;neurogenesis;response to cold;stress granule assembly;multicellular organismal development;kidney field specification;pronephros development;gastrulation;response to stress;…	ribonucleoprotein complex;nucleus;heterogeneous nuclear ribonucleoprotein complex;spliceosomal complex;cellular_component;cytoplasm;ribosome;nucleoplasm;stress granule	High	0	26,450	16	5	27	5	55.77	0		1.583	1.418	1.312	1.34	1.031	1.155	1.326	11.57	13.39	46.69	10.93	49.85	7.24		0.0173332	5.01669e+06
XP_035278302.1	transcriptional repressor protein YY1-like [Anguilla anguilla]	tyy1	365	40,4	6,16	g2697.t1	transcriptional repressor protein yy1	delta transcription factor |ino80 complex subunit s |nf-e1 |yin and yang 1 short=yy-1	zinc ion binding;transcription corepressor activity;transcription factor activity;specific transcriptional repressor activity;transcription coactivator activity	meiosis;regulation of transcription from RNA polymerase II promoter;female gonad development;male gonad development;camera-type eye morphogenesis;anterior/posterior pattern formation;negative regulation of transcription;positive regulation of transcription	nuclear matrix;PcG protein complex;transcription factor complex;cytoplasm;transcriptional repressor complex	Medium	0.021	3,772	5	2	2	2	0	0		1.28	1.372					1.326	0	0						0.20033	919690
XP_035260224.1	prostaglandin reductase 3-like [Anguilla anguilla]	zadh2	404	43,0	8,70	g15631.t1	zinc-binding alcohol dehydrogenase domain-containing protein 2		catalytic activity		cytoplasmic part;intracellular membrane-bounded organelle	High	0.001	7,240	5	1	6	1	21.38	0		3.125	1.745	1.303	0.937	1.349	1.113	1.326	0	0	0	0	0	0		0.122865	850260
XP_035274656.1	CREB-regulated transcription coactivator 3 isoform X1 [Anguilla anguilla]		658	71,2	6,49							High	0.001	6,683	2	1	4	1	4.06	0				1.697	0.943	1.468	1.182	1.325			0	0	0	0		0.202129
XP_035247718.1	nuclear pore complex protein Nup155 [Anguilla anguilla]	nu155	1390	153,9	6,30	g5941.t1	nuclear pore complex protein nup155	155 kda nucleoporin |nucleoporin nup155	transporter activity	transport	nuclear envelope;membrane	High	0	31,639	7	8	21	8	29.05	0		1.326	0.792	1.569	1.06	1.322	1.61	1.324	33.8	6.37	11.21	9.54	21.33	30.84		0.0194976	3.12181e+06
XP_035286222.1	biliverdin reductase A isoform X2 [Anguilla anguilla]		292	32,1	6,89							High	0	8,663	7	2	5	2	9.28	0	Acetyl [N-Term]	1.316	1.332					1.324	0	0						0.203939	950324
XP_035266189.1	cleavage stimulation factor subunit 2 isoform X1 [Anguilla anguilla]	cstf2	546	56,9	6,64	g6639.t1	cleavage stimulation factor subunit 2	cf-1 64 kda subunit |cleavage stimulation factor 64 kda subunit short=cstf 64 kda subunit short= -64	RNA binding;protein binding;nucleotide binding	mRNA processing	nucleus	High	0	8,620	5	3	10	3	19.06	0	Met-loss+Acetyl [N-Term]			1.171	1.474			1.3225			0	0				0.411924	866515
XP_035289787.1	inactive C-alpha-formylglycine-generating enzyme 2 [Anguilla anguilla]	sumf2	307	34,5	6,28	g16082.t1	sulfatase-modifying factor 2	c-alpha-formylglycine-generating enzyme 2 flags: precursor	metal ion binding;protein homodimerization activity		endoplasmic reticulum lumen	Low	0.079	1,810	4	1	1	1	0	0						1.179	1.466	1.3225					0	0		0.535258	244597
XP_035238354.1	replication protein A 32 kDa subunit [Anguilla anguilla]		273	29,3	6,21							Medium	0.019	4,102	10	2	2	2	0	0				1.155	1.49			1.3225			0	0				0.535258
XP_035263975.1	raftlin-2 [Anguilla anguilla]		448	48,4	6,20							High	0	11,754	7	3	7	3	9.35	0		1.415	1.371			1.144	1.274	1.3225	0	0			7.72	2.44		0.127081	5.09655e+06
XP_035280794.1	ER membrane protein complex subunit 4-like [Anguilla anguilla]		181	19,7	8,63							High	0	10,558	19	3	7	3	5.83	0	Met-loss+Acetyl [N-Term]	4.246	1.317	1.327	0.89	1.635	1.038	1.322	0	0	0	0	27.15	4.23		0.128511	1.94942e+06
XP_035260196.1	hyaluronan-binding protein 2 [Anguilla anguilla]	habp2	552	59,6	7,64	g14727.t1	hyaluronan-binding protein 2	factor vii-activating protease |factor seven-activating protease short=fsap |hepatocyte growth factor activator-like protein |plasma hyaluronan-binding protein contains: |hyaluronan-binding protein 2 50 kda heavy chain contains: |hyaluronan-binding protein 2 50 kda heavy chain alternate form contains: |hyaluronan-binding protein 2 27 kda light chain contains: |hyaluronan-binding protein 2 27 kda …	serine-type endopeptidase activity;peptidase activity;glycosaminoglycan binding;serine-type peptidase activity;hydrolase activity;catalytic activity;serine-type aminopeptidase activity;binding;misfolded protein binding;protein binding	proteolysis;cell adhesion;regulation of cell proliferation;skeletal muscle tissue regeneration;regulation of cell adhesion mediated by integrin;regulation of wound healing;response to hypoxia;angiogenesis;signal transduction;regulation of smooth muscle cell migration;fibrinolysis;regulation of receptor activity;embryo implantation;blood coagulation;chemotaxis;smooth muscle cell migration;platelet…	extracellular space;extracellular region;cell surface;plasma membrane;secretory granule;apical part of cell;cytoplasm	High	0	29,654	13	5	19	5	42.61	0		2.103	0.943	1.138	1.266	1.382	1.376	1.321	20.83	50.93	10.95	27.21	20.19	35.71		0.0207239	3.44844e+06
XP_035289019.1	complement C1q subcomponent subunit B [Anguilla anguilla]	c1qb	235	24,5	8,91	g13208.t1	complement c1q subcomponent subunit b flags: precursor		protein homodimerization activity;hormone activity;receptor binding;protein binding;eukaryotic cell surface binding;identical protein binding;cytokine activity	response to organic substance;aging;response to glucocorticoid stimulus;innate immune response;complement activation, classical pathway;brain development;complement activation;cell-cell signaling;negative regulation of granulocyte differentiation;negative regulation of macrophage differentiation;immune response;negative regulation of fat cell differentiation;positive regulation of peptidyl-tyrosi…	complement component C1 complex;extracellular region;cytoplasm;Golgi apparatus;nucleus;nucleolus;intracellular membrane-bounded organelle;endoplasmic reticulum;extracellular space	High	0.003	5,723	13	2	7	2	7.45	0		1.746	1.634	1.37	0.829	0.949	1.269	1.3195	0	0	0	0	0	0		0.211299	396986
XP_035266632.1	collagen alpha-1(VI) chain-like [Anguilla anguilla]	co6a1	1009	107,3	5,71	g12588.t1	collagen alpha-1 chain flags: precursor		platelet-derived growth factor binding	cell adhesion	sarcolemma;proteinaceous extracellular matrix	High	0	147,543	27	25	170	19	357.59	0		0.987	2.701	1.066	1.932	1.449	1.19	1.3195	32.38	47.13	23.52	17.48	22.82	13.18		0.0072701	4.88454e+07
XP_035260018.1	protein phosphatase 1G [Anguilla anguilla]	ppm1g	552	59,8	4,48	g6337.t1	protein phosphatase 1g		metal ion binding;hydrolase activity;catalytic activity;protein serine/threonine phosphatase activity;phosphoprotein phosphatase activity;manganese ion binding;magnesium ion binding	protein amino acid dephosphorylation;cell cycle arrest;inactivation of MAPK activity involved in osmosensory signaling pathway;response to osmotic stress;endoplasmic reticulum unfolded protein response	protein serine/threonine phosphatase complex;cytoplasm;nucleus;plasma membrane;cytosol;membrane	High	0	15,227	8	4	17	4	22.19	0		2.198	1.475	1.3	1.068	1.082	1.338	1.319	0	0	14.21	1.34	0	0		0.0578871	5.43465e+06
XP_035236629.1	aladin [Anguilla anguilla]		517	55,9	6,61							High	0	8,684	6	2	9	2	12.53	0		1.414	1.293	1.447	0.933	1.345	1.196	1.319	50.14	38.11	0	0	0	0		0.213169	840647
XP_035254059.1	sodium channel protein type 4 subunit alpha B-like [Anguilla anguilla]	sc4aa	1775	201,7	6,11	g14554.t1	sodium channel protein type 4 subunit alpha a	voltage-gated sodium channel subunit alpha	sodium channel activity;voltage-gated ion channel activity	sodium ion transport	integral to plasma membrane	High	0	114,482	15	24	149	24	292.74	0		1.018	1.375	1.262	0.953	1.531	2.146	1.3185	26.42	51.35	34.39	14.9	19.55	43.43		0.00743528	4.06435e+07
XP_035245843.1	tropomyosin beta chain isoform X3 [Anguilla anguilla]	tpm2	284	32,9	4,72	g15300.t1	tropomyosin beta chain	beta-tropomyosin |tropomyosin-2	structural constituent of cytoskeleton;actin binding;protein binding;structural constituent of muscle;protein homodimerization activity;protein N-terminus binding;actin filament binding;molecular_function	regulation of ATPase activity;muscle contraction;cardiac muscle contraction;cellular response to reactive oxygen species;muscle filament sliding;ventricular cardiac muscle tissue morphogenesis;ruffle organization;cellular component movement;positive regulation of heart rate by epinephrine;cytoskeleton organization;positive regulation of stress fiber assembly;regulation of heart contraction;negati…	cytoplasm;cytoskeleton;muscle thin filament tropomyosin;sarcomere;actin cytoskeleton;ruffle membrane;stress fiber;bleb;protein complex;Z disc;myofibril;filamentous actin	High	0	298,301	76	34	601	0	1494.28	4		0.874	1.379	1.786	1.098	1.52	1.258	1.3185	12.82	38.38	0	0	0	0		0.0198873	7.56068e+06
XP_035269268.1	serine/arginine-rich splicing factor 11-like isoform X1 [Anguilla anguilla]	srs11	492	56,0	10,56	g3857.t1	serine arginine-rich splicing factor 11	arginine-rich 54 kda nuclear protein short=p54 |splicing arginine serine-rich 11	RNA binding;nucleotide binding;protein binding	RNA splicing;mRNA processing	nucleolus;nucleus	High	0	17,917	10	4	17	4	37.55	0		1.173	1.083	1.583	0.955	1.462	1.909	1.3175	14.44	24.92	2.8	9.46	34.46	44.31		0.022017	2.62571e+06
XP_035258896.1	histone H4 [Anguilla anguilla]	h4	103	11,4	11,36	g705.t1	histone h4		DNA binding;protein binding	ossification;negative regulation of megakaryocyte differentiation;response to water deprivation;nucleosome assembly;phosphoinositide-mediated signaling	nucleosome;nucleolus;thylakoid;nucleoplasm;vacuole	High	0	359,095	67	16	1287	16	3489.5	0		1.241	1.326	0.965	1.894	1.307	1.976	1.3165	59.34	59.08	42.11	38.65	42.16	31.88		0.0075506	3.55537e+09
XP_035258483.1	single-pass membrane protein with aspartate-rich tail 1b [Anguilla anguilla]	cv032	101	11,2	9,48	g8464.t1	upf0466 protein c22orf32 mitochondrial flags: precursor				integral to membrane;mitochondrion	High	0.004	5,329	21	1	6	1	20.86	0		1.382	1.316	1.316	0.655	1.69	0.823	1.316	0	0	0	0	0	0		0.0606742
XP_035284373.1	cathelin-related peptide SC5-like [Anguilla anguilla]	cramp	200	22,2	7,15	g13604.t1	cathelin-related antimicrobial peptide short=cramp	cathelin-like protein short=clp flags: precursor		positive regulation of cell proliferation;skeletal muscle tissue development;defense response to bacterium;negative regulation of growth of symbiont on or near host surface;killing by host of symbiont cells;muscle organ development;defense response to Gram-negative bacterium;positive regulation of angiogenesis;cell differentiation;positive regulation of protein amino acid phosphorylation;vesicle-…	trans-Golgi network;integral to membrane;membrane;specific granule;extracellular space;cytoplasm;Golgi apparatus;cell projection;integral to plasma membrane;plasma membrane;extracellular region	High	0.003	5,599	11	2	5	2	11.63	0		1.73	0.659	1.398	1.234			1.316	31.31	14.23	0	0				0.0606742	2363780
XP_035258645.1	EGF-containing fibulin-like extracellular matrix protein 1 [Anguilla anguilla]	fbln3	399	44,5	5,52	g13204.t1	egf-containing fibulin-like extracellular matrix protein 1	fibulin-3 short=fibl-3 |t16 protein flags: precursor	protein binding	convergent extension involved in gastrulation	proteinaceous extracellular matrix	High	0.004	5,443	6	2	4	2	9.05	0				1.166	1.465	0.987	1.502	1.3155			9.76	25.61	0	0		0.0606742	244280
XP_035265117.1	lysophosphatidic acid phosphatase type 6 [Anguilla anguilla]	ppa6	419	47,1	8,07	g22514.t1	lysophosphatidic acid phosphatase type 6	acid phosphatase lysophosphatidic |acid phosphatase-like protein 1 |pacpl1 flags: precursor	protein binding;hydrolase activity	lipid metabolic process	mitochondrion	High	0.001	7,673	11	3	6	3	2.01	0				1.315	1.369	1.314	1.058	1.3145			0	0	0	0		0.428822	502847
XP_035266540.1	ras-related protein Rab-5B [Anguilla anguilla]		215	23,7	7,21							High	0	39,268	34	6	70	2	171.57	0		1.585	1.342	1.073	1.287			1.3145	0	0	0	0				0.428822
XP_035241162.1	NADH dehydrogenase [ubiquinone] 1 subunit C2 [Anguilla anguilla]	nduc2	111	12,9	8,22	g15138.t1	nadh dehydrogenase 1 subunit c2	complex i- short=ci- |nadh-ubiquinone oxidoreductase subunit	NADH dehydrogenase (ubiquinone) activity	mitochondrial electron transport, NADH to ubiquinone;ubiquinone biosynthetic process;sodium ion transport;proton transport	mitochondrial respiratory chain complex I	High	0	14,245	21	2	11	2	32.6	0		1.034	1.446	1.87	0.757	1.842	1.182	1.314	31.24	28.92	0	0	0	0		0.0625933	4.17624e+06
XP_035239453.1	NADH-cytochrome b5 reductase 3-like [Anguilla anguilla]		303	33,5	7,17	g26608.t1						High	0	214,043	58	20	361	15	928.2	0		1.22	1.408	1.472	0.776	1.573	1.049	1.314	79.04	32.62	24.29	17.3	30.24	12.89		0.00805791	1.05307e+08
XP_035265506.1	ADP-ribosylation factor-like protein 5A [Anguilla anguilla]	arl5a	179	20,5	6,62	g31274.t1	adp-ribosylation factor-like protein 5a		GTP binding;nucleotide binding;molecular_function;GTPase activity;receptor signaling protein activity;protein binding	small GTPase mediated signal transduction;biological_process;vesicle-mediated transport;protein transport;transport;post-Golgi vesicle-mediated transport;retrograde vesicle-mediated transport, Golgi to ER;COPI coating of Golgi vesicle;cellular membrane organization;gamete generation;embryonic development ending in birth or egg hatching	intracellular;cellular_component;Golgi apparatus;sarcomere;perinuclear region of cytoplasm;Golgi membrane;cytoplasm;endomembrane system;cytosol;plasma membrane;endoplasmic reticulum	Low	0.062	2,098	5	1	1	1	0	0						1.466	1.161	1.3135					0	0		0.552321
XP_035236237.1	14 kDa phosphohistidine phosphatase-like [Anguilla anguilla]	php14	124	13,8	5,17	g12566.t1	14 kda phosphohistidine phosphatase	phosphohistidine phosphatase 1 |protein histidine phosphatase short=php	phosphohistidine phosphatase activity	dephosphorylation;developmental process	cytosol	Low	0.059	2,288	13	1	1	1	1.76	0		1.273	1.354					1.3135	0	0						0.552321
XP_035267253.1	ras-related GTP-binding protein A [Anguilla anguilla]	rraga	315	36,7	7,97	g6532.t1	ras-related gtp-binding protein a short=rag a short=	adenovirus e3 kda-interacting protein 1 |fip-1	GTP binding;phosphoprotein binding;protein heterodimerization activity;protein homodimerization activity	apoptosis;positive regulation of cytolysis;signal transduction;virus-host interaction;small GTPase mediated signal transduction	Golgi apparatus;nucleus;cytosol	Low	0.055	2,622	3	1	3	1	2.21	0		1.793	1.289			1.31	1.316	1.313	0	0			0	0		0.554233	289301
XP_035235159.1	cyclin-G-associated kinase [Anguilla anguilla]	gak	1251	137,2	5,87	g23350.t1	cyclin-g-associated kinase		transferase activity;protein serine/threonine kinase activity;ATP binding;heat shock protein binding;protein binding;cyclin binding;nucleotide binding;phosphatase regulator activity;protein kinase activity;hydrolase activity;protein tyrosine phosphatase activity;SH3 domain binding	protein amino acid phosphorylation;cell cycle;regulation of bone mineralization;post-Golgi vesicle-mediated transport;cellular membrane organization;actin cortical patch assembly;actin filament organization;biological regulation;signal transduction	focal adhesion;cell junction;cytoplasm;Golgi apparatus;perinuclear region of cytoplasm;nucleus;coated pit;plasma membrane;cytosol;actin cortical patch	High	0	15,047	3	3	11	3	21.66	0		1.42	1.206	1.117	1.152	1.523	1.553	1.313	44.7	64.51	0	0	0	0		0.141949	1.20572e+06
XP_035242156.1	transmembrane protein 126A-like [Anguilla anguilla]	t126a	206	22,5	8,95	g11543.t1	transmembrane protein 126a				mitochondrion	High	0	11,899	16	3	12	3	8.98	0		1.197	4.961			1.427	0.867	1.312	0	0			6.05	3.54		0.143506	3.94774e+06
XP_035266592.1	transcription elongation regulator 1-like isoform X1 [Anguilla anguilla]	tcrgl	1029	116,5	8,43	g6545.t1	transcription elongation regulator 1-like protein		protein binding;RNA polymerase II transcription factor activity;transcription coactivator activity	transcription from RNA polymerase II promoter;regulation of transcription;RNA splicing;mRNA processing;biological_process	nucleus;nuclear matrix;cellular_component;nuclear speck	High	0	20,613	8	7	13	7	16.21	0	Met-loss+Acetyl [N-Term]	1.653	1.183	1.441	0.831	1.081	1.658	1.312	41.74	12.76	0	0	0	0		0.0645624	3.63425e+06
XP_035260985.1	dynamin-binding protein isoform X1 [Anguilla anguilla]		1628	181,5	5,44							Medium	0.043	2,744	1	1	4	1	0	0				1.355	0.969	1.269	1.56	1.312			0	0	0	0		0.556149
XP_035272441.1	rho GTPase-activating protein 10-like isoform X1 [Anguilla anguilla]	rhg10	769	86,5	6,07	g1809.t1	rho gtpase-activating protein 10	rho-type gtpase-activating protein 10	Rho GTPase activator activity;actin binding	axon guidance;signaling;actin cytoskeleton organization;substrate-bound cell migration, cell extension	cell junction;cytoplasmic vesicle;cell projection;intracellular organelle part;actin cytoskeleton;organelle membrane;endomembrane system;Golgi apparatus	High	0	49,298	18	11	33	11	51.43	0		1.248	1.374	1.603	0.967	1.427	1.105	1.311	69.97	19.57	56.6	4.3	19.73	9.73		0.0232031	6.14215e+06
XP_035246407.1	poly(ADP-ribose) glycohydrolase isoform X1 [Anguilla anguilla]	parg	693	78,6	7,75	g20065.t1	poly(adp-ribose) glycohydrolase		poly(ADP-ribose) glycohydrolase activity;chromatin binding	positive regulation of DNA repair;carbohydrate metabolic process	soluble fraction;microsome;nucleus;chromatin	High	0	23,468	9	5	15	5	31.74	0				1.376	1.056	2.348	1.245	1.3105			4.76	28.18	9.36	28.13		0.065566	2.64301e+06
XP_035266389.1	glutamine--fructose-6-phosphate aminotransferase [isomerizing] 2-like isoform X1 [Anguilla anguilla]		708	79,3	6,65							High	0	15,792	10	5	7	4	9.56	0		1.325	1.295					1.31	22.41	26.94						0.230536	1.10971e+06
XP_035235269.1	lysophosphatidic acid receptor 1-A [Anguilla anguilla]	lpa11	345	39,2	9,25	g17936.t1	lysophosphatidic acid receptor 1-a short=lpa receptor 1-a short=lpa-1-a	lysophosphatidic acid receptor lpa1 homolog 1 short=xlpa1-1	sphingolipid binding;phospholipid binding;lysosphingolipid and lysophosphatidic acid receptor activity;LIM domain binding;G-protein alpha-subunit binding;PDZ domain binding	positive regulation of I-kappaB kinase/NF-kappaB cascade;cellular response to oxygen levels;positive regulation of smooth muscle cell chemotaxis;heart development;synaptic transmission;negative regulation of neuron projection development;positive regulation of apoptosis;positive regulation of dendritic spine development;myelination;positive regulation of calcium ion transport;bleb assembly;cell m…	cell surface;dendritic shaft;endocytic vesicle;integral to plasma membrane;dendritic spine	Low	0.055	2,549	5	1	1	1	2.1	0		2.113	0.504					1.3085	0	0						0.441756	706013
XP_035281528.1	serine/threonine-protein phosphatase 2B catalytic subunit alpha isoform isoform X1 [Anguilla anguilla]	pp2ba	530	59,5	6,20	g11979.t1	serine threonine-protein phosphatase 2b catalytic subunit alpha isoform	cam-prp catalytic subunit |calmodulin-dependent calcineurin a subunit alpha isoform	calcium-dependent protein serine/threonine phosphatase activity;calcium ion binding;protein heterodimerization activity;calmodulin binding	T cell homeostasis;skeletal muscle fiber development;T cell differentiation;response to amphetamine;heart development;calcium ion transport;regulation of gene expression;regulation of excitatory postsynaptic membrane potential;response to cytokine stimulus;negative regulation of T cell mediated cytotoxicity;muscle cell homeostasis;G1/S transition of mitotic cell cycle;regulation of synaptic trans…	membrane;microsome;calcineurin complex;cytosol;Z disc;soluble fraction;nucleus;mitochondrion	High	0	12,200	7	3	6	1	7	0				1.171	1.063	1.446	1.668	1.3085			0	0	0	0		0.441756	373237
XP_035276931.1	fucolectin-3 [Anguilla anguilla]		180	19,8	7,37							High	0	15,935	15	3	58	1	83.08	0		1.381	0.986	3.094	1.731	0.387	1.236	1.3085	74.86	1.15	15.27	0.8	0	0		0.0241035	5.17954e+06
XP_035276256.1	microtubule-associated protein 1S-like isoform X2 [Anguilla anguilla]		1058	113,0	5,78							High	0	13,011	4	4	11	4	12.43	0		1.605	1.302	2.141	0.708	0.443	1.314	1.308	0	9.39	0	0	8.71	4.11		0.234528	850484
XP_035262698.1	probable ATP-dependent RNA helicase DHX58 [Anguilla anguilla]	dhx58	677	76,5	7,62	g2962.t1	probable atp-dependent rna helicase dhx58	probable atp-dependent helicase lgp2 |protein d11lgp2 |rig-i-like receptor lgp2 short=rlr	zinc ion binding;nucleic acid binding;protein binding;hydrolase activity	cellular process;positive regulation of interferon-beta production;positive regulation of interferon-alpha production;innate immune response;positive regulation of defense response to virus by host	cytoplasm	Low	0.059	2,214	1	1	2	1	0	0						1.186	1.428	1.307					0	0		0.446117	81020.1
XP_035282895.1	H/ACA ribonucleoprotein complex subunit 1 isoform X1 [Anguilla anguilla]		244	26,6	7,31							Low	0.061	2,152	7	1	2	1	0	0						1.836	0.778	1.307					0	0		0.565774
XP_035260063.1	uncharacterized protein LOC118220325 isoform X1 [Anguilla anguilla]		133	14,7	8,91							High	0	9,054	21	2	14	2	15.28	0		0.695	0.705	1.976	2.04	1.112	1.501	1.3065	0	0	0	0	0	0		0.0273765	4.59754e+06
XP_035268387.1	unconventional myosin-VIIa [Anguilla anguilla]		2228	254,8	8,92							Low	0.068	1,981	0	1	1	1	0	0						0.653	1.96	1.3065					0	0		0.151491	270744
XP_035244180.1	electroneutral sodium bicarbonate exchanger 1 isoform X1 [Anguilla anguilla]		1102	123,5	6,54	g8954.t1; g9801.t1						High	0	34,201	5	6	42	2	63.14	0				1.487	0.901	1.451	1.161	1.306			0	0	0	0		0.238569
XP_035245589.1	protein PRRC1 [Anguilla anguilla]		439	45,4	5,49							High	0.002	6,275	5	2	6	2	7.13	0		1.537	1.046			1.201	1.411	1.306	104.76	23.94			0	0		0.153127	1.27927e+06
XP_035284328.1	nuclear transcription factor Y subunit gamma isoform X1 [Anguilla anguilla]	nfyc	357	39,5	4,98	g1956.t1	nuclear transcription factor y subunit gamma	caat box dna-binding protein subunit c |nuclear transcription factor y subunit c short=nf-yc |transactivator hsm-1 2	RNA polymerase II transcription factor activity;sequence-specific DNA binding;transcription factor activity;DNA binding;protein binding;transcription coactivator activity	positive regulation of transcription, DNA-dependent;retina development in camera-type eye;regulation of transcription from RNA polymerase II promoter;regulation of transcription, DNA-dependent;protein folding;regulation of transcription;transcription	CCAAT-binding factor complex;nucleus;intracellular	High	0	22,883	9	3	17	3	32.12	0		2.09	1.042	1.158	1.117	1.662	1.452	1.305	0	0	4.83	13.46	0	0		0.0718607	1.90271e+06
XP_035239382.1	ubiquitin-like modifier-activating enzyme 1 [Anguilla anguilla]	uba1	1011	113,3	5,67	g6833.t1	ubiquitin-like modifier-activating enzyme 1	ubiquitin-activating enzyme e1	ubiquitin-protein ligase activity;FAT10 activating enzyme activity;protein binding;nucleotide binding;ubiquitin activating enzyme activity;ISG15 activating enzyme activity	response to other organism;ubiquitin-dependent protein catabolic process;ISG15-protein conjugation;mRNA export from nucleus;regulation of protein ubiquitination	cytosol;nucleus;plasma membrane	High	0	46,220	14	10	40	7	58.21	1		1.841	1.326	1.45	1.283	1.116	0.944	1.3045	34.16	40.21	16.38	37.38	0.99	30.27		0.0718607	5.45395e+06
XP_035253267.1	calponin-1-like [Anguilla anguilla]	cnn1	305	33,8	8,47	g16846.t1	calponin-1	basic calponin |calponin smooth muscle	microtubule binding	regulation of smooth muscle contraction;actin cytoskeleton organization	dendritic spine;postsynaptic density;neuronal cell body;tubulin complex	High	0	57,659	39	11	72	5	122.22	6		1.56	0.848	1.403	1.047	1.304	1.304	1.304	22.38	20.23	35.68	31.09	12.06	42.56		0.00936699	1.66721e+07
XP_035253486.1	GTPase IMAP family member 9-like isoform X3 [Anguilla anguilla]		448	49,1	7,77	g33751.t1						High	0	33,598	26	8	34	1	58.25	0				1.742	0.866			1.304			0	0				0.571588	467724
XP_035282855.1	sister chromatid cohesion protein PDS5 homolog A-like [Anguilla anguilla]		1320	148,7	7,97	g10810.t1; g8988.t1						High	0	81,232	15	17	63	2	109.95	7		1.348	1.069	1.154	1.259	1.461	1.8	1.3035	51.67	43.52	22	12.33	35.55	8.6		0.0264882	8.5359e+06
XP_035241171.1	rho guanine nucleotide exchange factor 17-like [Anguilla anguilla]	arhgh	2434	266,1	6,90	g8755.t1	rho guanine nucleotide exchange factor 17	164 kda rho-specific guanine-nucleotide exchange factor short=p164- short=p164 |tumor endothelial marker 4	Rho guanyl-nucleotide exchange factor activity;guanyl-nucleotide exchange factor activity;transcription factor binding;protein kinase binding;MAP-kinase scaffold activity;kinesin binding;protein binding;transmembrane receptor activity;cytoskeletal protein binding;transferase activity;protein serine/threonine kinase activity;nucleotide binding;ATP binding;kinase activity;GTPase activator activity;…	apoptosis;regulation of Rho protein signal transduction;actin cytoskeleton organization;induction of apoptosis by extracellular signals;biological_process;regulation of JNK cascade;axon cargo transport;vesicle-mediated transport;spermatogenesis;positive regulation of cell migration;axon guidance;detection of light stimulus involved in visual perception;motor axon guidance;in utero embryonic devel…	cytosol;intracellular;cytoplasm;histone deacetylase complex;nucleus;microtubule cytoskeleton;trans-Golgi network transport vesicle;Golgi membrane;perinuclear region of cytoplasm;acrosomal vesicle;cytoplasmic vesicle;integral to membrane;membrane;focal adhesion;extracellular region;plasma membrane;axolemma;soluble fraction;dendrite;smooth endoplasmic reticulum;Golgi apparatus;cell projection;neuro…	High	0	25,966	5	9	17	9	13.5	0		1.387	0.868	0.487	1.352	1.254	1.646	1.303	0	0	27.81	34.08	18.65	33.27		0.158118	983690
XP_035286318.1	tubulin beta chain-like [Anguilla anguilla]	tbb5	444	49,6	4,86	g8069.t1	tubulin beta chain	tubulin beta-5 chain	MHC class I protein binding;protein complex binding;GTPase activity;structural constituent of cytoskeleton;unfolded protein binding;GTP binding	spindle assembly;natural killer cell mediated cytotoxicity;protein polymerization;microtubule-based movement;cellular component movement;signal transduction	cytosol;microtubule;tubulin complex;myelin sheath;cilium;neuronal cell body;internode region of axon;MHC class I protein complex	High	0	472,280	67	25	1822	2	4347.37	1		0.735	1.301	1.681	1.047	1.367	1.302	1.3015	24.54	19.55	50.51	33.27	25.73	22.36		0.0274976	6.9872e+06
XP_035243313.1	nuclear transcription factor Y subunit alpha isoform X1 [Anguilla anguilla]		345	36,7	8,94							Low	0.053	2,705	6	1	2	1	2.55	0				1.32	1.282	1.364	1.155	1.301			0	0	0	0		0.459344
XP_035275275.1	unconventional myosin-Ie-like isoform X1 [Anguilla anguilla]	myo1e	1121	127,7	9,23	g2860.t1	myosin-ie	myosin-ic	microfilament motor activity;ATPase activity, coupled;nucleotide binding;ATP binding;actin binding;protein complex binding;motor activity;calmodulin binding;molecular_function;hydrolase activity	kidney development;nitrogen compound metabolic process;actin filament-based movement;in utero embryonic development;platelet-derived growth factor receptor signaling pathway;post-embryonic hemopoiesis;vasculogenesis;hemopoiesis;biological_process;neutrophil mediated immunity;neutrophil degranulation;positive regulation of cell migration;regulation of actin cytoskeleton organization;negative regul…	actin cytoskeleton;myosin complex;protein complex;unconventional myosin complex;filamentous actin;cortical actin cytoskeleton;actin cortical patch;cytoplasm;cytoskeleton	High	0	9,081	2	3	7	1	3.02	1		1.844	1.305	0.945	1.16	1.297	1.673	1.301	0	0	0	0	8.46	61.89		0.161513	704823
XP_035291438.1	homer protein homolog 1-like isoform X1 [Anguilla anguilla]	home3	393	44,7	5,86	g1913.t1	homer protein homolog 3 short=homer-3	vasp ena-related gene up-regulated during seizure and ltp 3 short=vesl-3	protein C-terminus binding;metabotropic glutamate receptor binding;actin binding;protein domain specific binding;GKAP/Homer scaffold activity	protein targeting;activation of phospholipase C activity by metabotropic glutamate receptor signaling pathway;synaptic transmission;signal transduction	cytoplasm;integral to plasma membrane;synapse	Low	0.055	2,583	4	1	3	1	0	0		1.774	1.12			1.481	0.987	1.3005	0	0			0	0		0.459344
XP_035258481.1	GTP-binding protein 10 isoform X1 [Anguilla anguilla]	gtpba	387	42,3	9,29	g4226.t2	gtp-binding protein 10		GTP binding	ribosome biogenesis	nucleolus;mitochondrion	Low	0.055	2,515	4	1	1	1	0	0				1.536	1.064			1.3			0	0				0.579383
XP_035251247.1	splicing factor 3A subunit 3 [Anguilla anguilla]	sf3a3	501	58,6	5,43	g16790.t1	splicing factor 3a subunit 3	sf3a60 |spliceosome-associated protein 61 short=sap 61	zinc ion binding;nucleic acid binding;protein binding	positive regulation of NFAT protein import into nucleus;nuclear mRNA 3'-splice site recognition;fertilization;mitotic spindle organization	precatalytic spliceosome;U2 snRNP;nuclear speck;catalytic step 2 spliceosome	High	0	16,047	6	3	14	3	12.79	0		1.289	1.042	1.311	1.403	1.095	1.49	1.3	60.13	7.09	22.47	43.74	0	0		0.0774769	2.55165e+06
XP_035291663.1	2-methoxy-6-polyprenyl-1,4-benzoquinol methylase, mitochondrial [Anguilla anguilla]	coq5	327	36,5	6,37	g26274.t1	ubiquinone biosynthesis methyltransferase mitochondrial flags: precursor		methyltransferase activity	ubiquinone biosynthetic process	mitochondrion	High	0	9,637	10	3	4	3	9.95	0						1.503	1.096	1.2995					57.56	30.15		0.163231	581148
XP_035234349.1	THO complex subunit 5 homolog [Anguilla anguilla]	thoc5	683	78,2	6,68	g23374.t1	tho complex subunit 5 homolog		RNA binding;protein binding;molecular_function	cell differentiation;mRNA transport;RNA splicing;mRNA processing;transport;intronless viral mRNA export from host nucleus;negative regulation of macrophage differentiation;mRNA export from nucleus;biological_process	cytoplasm;nucleus;THO complex part of transcription export complex;THO complex;cellular_component;transcription export complex	High	0.003	5,833	3	2	8	2	4.7	0				1.316	0.818	1.282	1.6	1.299			0	0	27.81	37.29		0.253098	493013
XP_035241368.1	protein Smaug homolog 2 isoform X1 [Anguilla anguilla]	smag2	698	76,6	7,12	g115.t1	protein smaug homolog 2 short=smaug 2 short=hsmaug2	sterile alpha motif domain-containing protein 4b short=sam domain-containing protein 4b	protein binding;translation repressor activity	positive regulation of translation	cell part	Low	0.07	1,950	3	1	1	1	0	0				1.664	0.933			1.2985			0	0				0.58134
XP_035245932.1	mediator of RNA polymerase II transcription subunit 22 isoform X1 [Anguilla anguilla]	med22	201	22,5	4,96	g734.t1	mediator of rna polymerase ii transcription subunit 22	mediator complex subunit 22 |surfeit locus protein 5	RNA polymerase II transcription mediator activity;protein binding	regulation of transcription from RNA polymerase II promoter;anatomical structure development;reproduction;positive regulation of growth;multicellular organismal development	soluble fraction;mediator complex;cytoplasm;transcription factor complex	Medium	0.037	3,092	5	1	1	1	0	0		1.788	0.808					1.298	0	0						0.5833	270902
XP_035251884.1	collagen alpha-6(VI) chain-like isoform X1 [Anguilla anguilla]	co6a6	2701	294,7	6,84	g8974.t1	collagen alpha-6 chain flags: precursor		peptidase inhibitor activity		cell part	High	0	97,960	11	23	77	1	116.47	0				1.056	1.539			1.2975			0	0				0.46604
XP_035260615.1	LLGL scribble cell polarity complex component 2 isoform X1 [Anguilla anguilla]	l2gl2	1019	112,6	6,47	g8321.t1	lethal giant larvae protein homolog 2	protein penner	molecular_function;protein kinase binding;protein binding;structural molecule activity	negative regulation of epithelial to mesenchymal transition;cytoskeleton organization;skin development;negative regulation of epithelial cell proliferation;exocytosis;negative regulation of cell migration;negative regulation of cell proliferation;cell cycle;epidermis development;cell division;cortical actin cytoskeleton organization;protein complex assembly;maintenance of apical/basal cell polari…	cytoplasm;cytoskeleton;cortical actin cytoskeleton;membrane;proteinaceous extracellular matrix;extracellular region;plasma membrane	High	0.004	5,481	3	1	2	1	7.25	0		2.347	1.644	0.926	0.951			1.2975	0	0	0	0				0.46604	2451633
XP_035280203.1	cohesin subunit SA-1 isoform X1 [Anguilla anguilla]	stag1	1256	143,8	5,40	g30147.t1	cohesin subunit sa-1	scc3 homolog 1 |stromal antigen 1	protein binding;binding	cell cycle;chromosome segregation;cell division;mitosis;sister chromatid cohesion;negative regulation of DNA endoreduplication;meiosis;synaptonemal complex assembly;female meiosis sister chromatid cohesion;male meiosis sister chromatid cohesion	chromatin;nucleus;actin cytoskeleton;male germ cell nucleus;transverse filament;synaptonemal complex;meiotic cohesin complex	High	0	9,707	4	5	9	3	3.49	2		0.669	0.998	1.315	1.28	1.391	2.012	1.2975	0	0	24.57	1.1	6.93	11.24		0.166709	1.02809e+06
XP_035240976.1	E3 ubiquitin-protein ligase TRIP12 isoform X1 [Anguilla anguilla]	tripc	2048	225,8	8,62	g3900.t1	probable e3 ubiquitin-protein ligase trip12	thyroid receptor-interacting protein 12 short=tr-interacting protein 12 short=trip-12	thyroid hormone receptor binding;ubiquitin-protein ligase activity	protein ubiquitination;signal transduction	proteasome complex;transcription factor complex	High	0.001	7,436	1	2	4	2	6.57	0		1.341	1.239	1.415	1.254			1.2975	29.96	26.05	0	0				0.255223	356827
XP_035276533.1	dihydropyrimidinase-related protein 5b isoform X1 [Anguilla anguilla]		564	61,3	6,83							High	0	35,741	21	7	22	7	56.51	0	Met-loss+Acetyl [N-Term]	1.562	1.607	1.135	1.23	1.229	1.365	1.2975	3.44	4.14	17.84	3.89	11.84	39.32		0.0325652	8.06514e+06
XP_035253383.1	band 3 anion exchange protein-like isoform X1 [Anguilla anguilla]	nmt1	945	106,3	5,59	g13959.t1	glycylpeptide n-tetradecanoyltransferase 1	myristoyl- :protein n-myristoyltransferase 1 short=nmt 1 short=type i n-myristoyltransferase |peptide n-myristoyltransferase 1	glycylpeptide N-tetradecanoyltransferase activity	protein lipoylation;in utero embryonic development;N-terminal peptidyl-glycine N-myristoylation;acyl-carrier-protein biosynthetic process	Golgi apparatus;cytosol	High	0	25,829	9	6	16	6	25.04	0		1.081	1.739	1.433	0.953	3.224	1.161	1.297	76.79	28.69	29.63	3.78	64.78	20.39		0.0810148	2.42569e+06
XP_035245929.1	cell division cycle 5-like protein [Anguilla anguilla]	cdc5l	803	91,8	8,07	g826.t1	cell division cycle 5-like protein short=cdc5-like protein		RNA binding;DNA binding;protein binding	cell cycle;RNA splicing, via transesterification reactions;regulation of transcription, DNA-dependent;mRNA processing	spliceosomal complex;nucleolus;nuclear speck;cytoplasm	High	0	27,655	12	7	23	7	18.9	0		1.516	1.114	1.29	1.303	0.797	1.393	1.2965	33.66	15.79	9.72	20.32	0	0		0.0331906	2.94473e+06
XP_035269107.1	interleukin enhancer-binding factor 2 homolog isoform X2 [Anguilla anguilla]	ilf2	387	42,6	5,41	g8417.t1	interleukin enhancer-binding factor 2 homolog		DNA binding;double-stranded RNA binding;ATP binding;transferase activity;protein binding;RNA polymerase II transcription factor activity	immune response;nuclear mRNA splicing, via spliceosome;positive regulation of transcription, DNA-dependent;regulation of transcription from RNA polymerase II promoter	precatalytic spliceosome;nucleolus;catalytic step 2 spliceosome;cytoplasm;transcription factor complex	High	0	65,710	35	10	47	10	117.95	0		1.927	1.245	1.348	1.111	1.205	1.556	1.2965	21.63	36.99	7.15	15.3	27.55	12		0.0110541	7.73426e+06
XP_035279133.1	cathepsin B [Anguilla anguilla]	catb	331	36,6	6,33	g21967.t1	cathepsin b contains:	cathepsin b light chain contains: |cathepsin b heavy chain flags: precursor	peptide binding;kininogen binding;cysteine-type endopeptidase activity	embryonic development ending in birth or egg hatching;regulation of apoptosis;response to wounding;growth;hermaphrodite genitalia development;proteolysis;nematode larval development;regulation of catalytic activity	lysosome;external side of plasma membrane;soluble fraction;mitochondrion;melanosome;apical plasma membrane;extracellular region	High	0	11,314	11	2	6	2	9.54	0		2.173	1.02			1.571	0.8	1.2955	0	0			56.11	0.52		0.170241	3.22847e+06
XP_035273645.1	lamin-A-like [Anguilla anguilla]	lmna	649	72,7	6,83	g10509.t1	lamin-a flags: precursor		protein binding		intermediate filament;nuclear inner membrane;nuclear periphery	High	0	345,666	58	48	591	35	1443.02	1		0.822	1.219	1.015	1.643	1.372	1.789	1.2955	34.7	24.33	22.05	20.23	26.08	28.22		0.0117941	1.29178e+08
XP_035249105.1	exosome complex exonuclease RRP44 [Anguilla anguilla]	rrp44	949	107,3	6,79	g14667.t1	exosome complex exonuclease rrp44	protein dis3 homolog |ribosomal rna-processing protein 44	RNA binding;Ran GTPase binding;GDP-dissociation stimulator activity;exonuclease activity;ribonuclease activity	mitotic sister chromatid segregation;positive regulation of Ran GTPase activity;rRNA processing;regulation of mitotic cell cycle;regulation of RNA metabolic process	exosome (RNase complex);nucleolus;cytoplasmic part	High	0	8,166	3	2	4	2	3.96	0		1.193	0.906	1.408	1.398			1.2955	0	0	0	0				0.470533	568244
XP_035275629.1	ETS-related transcription factor Elf-2b isoform X1 [Anguilla anguilla]		567	60,7	6,11							High	0	10,759	9	3	7	2	8.17	1		1.928	1.507	1.124	0.997	1.45	1.141	1.2955	0	0	3.97	0.28	1.34	12.57		0.25951	190404
XP_035249814.1	arylsulfatase D isoform X1 [Anguilla anguilla]	arsd	610	68,0	6,89	g3142.t1	arylsulfatase d short=asd flags: precursor		arylsulfatase activity	steroid catabolic process;response to hormone stimulus;epidermis development;skeletal system development;glycosphingolipid metabolic process;androgen metabolic process;estrogen metabolic process	lysosome;endosome;membrane fraction;intracellular organelle part;membrane part;endomembrane system;Golgi apparatus;endoplasmic reticulum;plasma membrane	High	0	10,804	7	4	10	4	10.79	0		1.317	0.977	1.278	1.347	1.15	1.31	1.294	92.84	16.63	68.29	1.81	0.8	19.27		0.0846829	3177013
XP_035257154.1	CD9 antigen-like isoform X1 [Anguilla anguilla]		228	25,0	6,51							High	0	8,572	4	1	28	1	33.71	0		2.254	1.241	1.48	0.734	1.347	0.838	1.294	0	0	0	0	0	0		0.0351289	5.40102e+06
XP_035244447.1	synaptotagmin-2-like isoform X1 [Anguilla anguilla]	syt2	432	48,4	7,31	g18854.t1	synaptotagmin-2	synaptotagmin ii short=	protein binding;calcium-dependent phospholipid binding;calcium ion binding;transporter activity;metal ion binding;syntaxin-1 binding;identical protein binding;calcium-dependent protein binding;low-density lipoprotein receptor binding;calmodulin binding;phosphatidylinositol binding;phospholipid binding;SNARE binding;syntaxin binding	synaptic vesicle exocytosis;transport;neurotransmitter secretion;synaptic transmission;protein homooligomerization;regulation of calcium ion-dependent exocytosis;regulation of exocytosis;detection of calcium ion;calcium ion-dependent exocytosis;negative regulation of calcium ion-dependent exocytosis;locomotory behavior;defecation;regulation of neurotransmitter secretion;regulation of pharyngeal p…	synaptic vesicle membrane;integral to membrane;synapse;endocytic vesicle membrane;vesicular fraction;cell junction;cytoplasm;cytoplasmic vesicle;chromaffin granule membrane;plasma membrane;membrane;synaptic vesicle;dense core granule;presynaptic membrane;clathrin sculpted acetylcholine transport vesicle membrane;neuron projection;secretory granule;endosome;recycling endosome membrane;neuronal cel…	Low	0.068	1,975	3	1	1	1	0	0				1.613	0.974			1.2935			0	0				0.591169
XP_035246543.1	tubulin beta-1 chain-like [Anguilla anguilla]	tbb	446	49,9	4,89	g12098.t1	tubulin beta chain	beta-tubulin	MHC class I protein binding;protein complex binding;GTPase activity;structural constituent of cytoskeleton;unfolded protein binding;GTP binding	spindle assembly;natural killer cell mediated cytotoxicity;protein polymerization;microtubule-based movement;cellular component movement;signal transduction	cytosol;microtubule;tubulin complex;myelin sheath;cilium;neuronal cell body;internode region of axon;MHC class I protein complex	High	0	649,637	78	29	2197	4	5283.98	0		1.696	1.34	1.282	0.999	1.304	1.231	1.293	37.56	34.68	21.51	17.27	19.05	11.4		0.0125479	4.02626e+08
XP_035250396.1	UMP-CMP kinase 2, mitochondrial [Anguilla anguilla]	cmpk2	423	47,8	6,32	g17525.t1	ump-cmp kinase mitochondrial flags: precursor		transferase activity			High	0.002	6,220	6	2	3	2	2.36	0				1.559	1.024			1.2915			0	0				0.595122
XP_035261739.1	E3 ubiquitin-protein ligase BRE1B [Anguilla anguilla]	bre1b	964	111,5	5,47	g23118.t1	e3 ubiquitin-protein ligase bre1b short=bre1-b	ring finger protein 40 |syntaxin-1-interacting ring finger protein short=protein staring	ubiquitin protein ligase binding;syntaxin-1 binding;metal ion binding;protein homodimerization activity;ligase activity;protein complex binding;ubiquitin-protein ligase activity;zinc ion binding;protein binding;p53 binding;histone binding;transcription coactivator activity;identical protein binding	ubiquitin-dependent protein catabolic process;chromatin modification;histone monoubiquitination;histone H2B ubiquitination;histone H3-K4 methylation;protein polyubiquitination;negative regulation of cell migration;positive regulation of transcription;regulation of gene-specific transcription;histone H3-K79 methylation	protein complex;nucleus;synaptosome;chromosome;ubiquitin ligase complex;nucleolus	High	0	8,935	3	2	12	2	8.75	0		1.419	1.006	1.295	1.207	1.764	1.287	1.291	0	0	21.64	2.64	0	0		0.481871	491185
XP_035263761.1	cell surface glycoprotein CD200 receptor 1-A-like isoform X1 [Anguilla anguilla]		336	37,1	7,88							Low	0.055	2,610	7	1	3	1	0	0		1.978	0.67	1.03	1.552			1.291	0	0	0	0				0.597103	3.04372e+06
XP_035272987.1	transcription factor SOX-6-like isoform X4 [Anguilla anguilla]	sox5	791	87,1	7,43	g419.t1	transcription factor sox-5		promoter binding;transcription factor activity;protein heterodimerization activity	cartilage development;positive regulation of transcription from RNA polymerase II promoter;regulation of timing of neuron differentiation;cell fate commitment;oligodendrocyte differentiation;central nervous system neuron differentiation;negative regulation of transcription, DNA-dependent;in utero embryonic development	transcription factor complex	High	0.005	5,059	3	2	4	2	2.3	0		1.369	0.96			1.279	1.302	1.2905	0	0			0	0		0.481871	533262
XP_035252733.1	coatomer subunit beta [Anguilla anguilla]	copb	953	106,8	6,04	g10517.t1	coatomer subunit beta	beta-coat protein short=beta-cop	protein binding;structural molecule activity;binding;clathrin binding	intracellular protein transport;vesicle-mediated transport;protein transport;transport;intra-Golgi vesicle-mediated transport;biological_process;COPI coating of Golgi vesicle;cellular membrane organization;retrograde vesicle-mediated transport, Golgi to ER;interspecies interaction between organisms;ER to Golgi vesicle-mediated transport	membrane;Golgi membrane;cytoplasm;Golgi apparatus;cytoplasmic vesicle;COPI vesicle coat;membrane coat;Golgi-associated vesicle;cytosol;COPI coated vesicle membrane;endomembrane system;ER to Golgi transport vesicle	High	0	106,817	22	20	80	1	187.28	0						0.994	1.586	1.29					0	0		0.484156
XP_035255250.1	enoyl-CoA delta isomerase 1, mitochondrial isoform X1 [Anguilla anguilla]	d3d2	308	34,0	9,11	g10351.t1	-trans-enoyl- mitochondrial	delta -enoyl- isomerase short= -enoyl- isomerase |dodecenoyl- isomerase flags: precursor	identical protein binding;dodecenoyl-CoA delta-isomerase activity	fatty acid beta-oxidation	mitochondrial inner membrane;mitochondrial matrix	High	0	31,537	21	5	36	5	84.36	0		1.797	1.657	1.375	1.073	1.112	1.205	1.29	45.86	28.14	18.5	3.12	77.69	18.87		0.0342778	1.7241e+07
XP_035262739.1	SUMO-conjugating enzyme UBC9-A [Anguilla anguilla]	ubc9	158	18,0	8,66	g2978.t1	sumo-conjugating enzyme ubc9	sumo-protein ligase |ubiquitin carrier protein 9 |ubiquitin carrier protein i |ubiquitin-conjugating enzyme e2 i |ubiquitin-conjugating enzyme 2a |ubiquitin-protein ligase i	bHLH transcription factor binding;specific transcriptional repressor activity;protein C-terminus binding;ubiquitin protein ligase binding;HLH domain binding;ubiquitin-protein ligase activity;ATP binding;SUMO ligase activity;SAM domain binding	cell cycle checkpoint;protein sumoylation;embryonic development ending in seed dormancy;leaf morphogenesis;in utero embryonic development;postreplication repair;positive regulation of cell proliferation;maintenance of chromatin silencing;negative regulation of vulval development;cell division;chromosome segregation;Wnt receptor signaling pathway through beta-catenin;regulation of receptor activit…	replication fork;PML body;cytosol;fibrillar center;synapse;dendrite;synaptonemal complex;XY body;transcription factor complex;transcriptional repressor complex	High	0	8,447	22	3	8	3	12.22	0		0.984	1.385	1.325	1.253			1.289	0	0	0	0				0.183048	1.26798e+06
XP_035242447.1	hephaestin-like protein 1a [Anguilla anguilla]	hphl1	1098	123,8	6,04	g17059.t1	hephaestin-like protein 1 flags: precursor		metal ion binding;oxidoreductase activity;copper ion binding;ferroxidase activity;chaperone binding;protein binding;serine-type endopeptidase activity;voltage-gated potassium channel activity;ion channel activity;voltage-gated ion channel activity	oxidation reduction;copper ion transport;ion transport;erythrocyte differentiation;iron ion transport;transport;cellular iron ion homeostasis;acute-phase response;blood coagulation;cell adhesion;blood coagulation, intrinsic pathway;protein heterooligomerization;blood circulation;transmembrane transport;potassium ion transport	integral to membrane;membrane;extracellular region;extracellular space;platelet alpha granule lumen;plasma membrane;platelet alpha granule;cytoplasm;juxtaparanode region of axon	Medium	0.014	4,766	2	2	2	1	2.32	0		1.396	1.181					1.2885	0	0						0.486447
XP_035245419.1	myosin regulatory light polypeptide 9 [Anguilla anguilla]	myl9	173	19,8	4,92	g17901.t1	myosin regulatory light polypeptide 9	20 kda myosin light chain short=lc20 |mlc-2c |myosin rlc |myosin regulatory light chain smooth muscle isoform |myosin regulatory light chain 9 |myosin regulatory light chain mrlc1	calcium ion binding;myosin heavy chain binding;structural constituent of muscle;motor activity;actin monomer binding;ATPase activity, coupled	ventricular cardiac muscle tissue morphogenesis;cellularization;cardiac myofibril assembly;heart contraction;cytokinesis after meiosis I;establishment of planar polarity;asymmetric protein localization;regulation of actin cytoskeleton organization;negative regulation of cell growth;nematode larval development;cytokinesis after mitosis;establishment of cell polarity;imaginal disc-derived wing hair…	unconventional myosin complex;cleavage furrow;spindle midzone;midbody;apical part of cell;muscle myosin complex;sarcomere;mitochondrion	High	0	246,342	71	13	560	2	1523.44	20		0.837	2.429	1.184	1.261	1.316	1.731	1.2885	39.36	53.57	21.78	12.12	19.75	7.38		0.0136192	6.65463e+08
XP_035272517.1	guanylate cyclase soluble subunit beta-1 [Anguilla anguilla]	gcyb1	613	69,8	5,39	g1818.t1	guanylate cyclase soluble subunit beta-1 short=gcs-beta-1	guanylate cyclase soluble subunit beta-3 short=gcs-beta-3 |soluble guanylate cyclase small subunit	guanylate cyclase activity;Hsp90 protein binding;receptor activity;heme binding;protein heterodimerization activity;GTP binding	nitric oxide mediated signal transduction;iron ion transport;blood circulation;cGMP biosynthetic process;purine base metabolic process;GTP metabolic process;signal transduction	guanylate cyclase complex, soluble	High	0	28,742	16	8	21	8	32.45	0		1.216	1.749	1.645	1.359	1.076	1.199	1.2875	22.9	10.35	6.56	3.09	17.39	23.09		0.0392966	1.42951e+06
XP_035266772.1	CD99 antigen-like isoform X1 [Anguilla anguilla]		237	23,6	5,99	g3799.t1						High	0	10,528	20	2	6	2	13.12	0						1.338	1.235	1.2865					3.92	13.66		0.491047	675603
XP_035260158.1	nucleosome-remodeling factor subunit BPTF [Anguilla anguilla]		3114	337,6	6,93							High	0	8,762	1	3	6	3	6.63	0		2.114	0.919	1.144	1.428	0.794	1.919	1.286	0	0	16.54	12.69	25.09	7.5		0.18875	859955
XP_035287040.1	biotinidase-like isoform X1 [Anguilla anguilla]		561	62,1	6,19							High	0	41,984	22	9	38	1	80.15	2		2.042	0.885	1.626	0.867	1.493	1.078	1.2855	3.07	5.19	0	0	0	0		0.18875	2.13765e+06
XP_035257000.1	eukaryotic translation initiation factor 4E family member 1c [Anguilla anguilla]		212	24,4	6,23	g13082.t1						Medium	0.016	4,319	18	2	3	2	2.08	0		2.109	1.123	1.411	1.16			1.2855	0	0	0	0				0.607052	393787
XP_035270544.1	ras-related protein Rab-31-like [Anguilla anguilla]	rab31	194	21,7	6,77	g9247.t1	ras-related protein rab-31		GTP-dependent protein binding;GTP binding;DNA binding;GDP binding;GTPase activity	regulation of endocytosis;positive gravitropism;endosome organization;protein transport;small GTPase mediated signal transduction;Golgi vesicle transport;lateral root development;response to heat;response to auxin stimulus;fruit morphogenesis	membrane raft;neuron projection;trans-Golgi network;membrane fraction;late endosome;ruffle;endocytic vesicle;early endosome;plasma membrane;endosome membrane	High	0	20,104	46	7	24	3	37.84	0		1.469	1.101	1.048	2.741	0.911	2.082	1.285	59.04	6.07	0	0	0	0		0.19068	1.45368e+06
XP_035257281.1	L-threonine ammonia-lyase isoform X2 [Anguilla anguilla]		323	34,1	6,07							High	0.005	5,152	9	2	5	2	1.73	0		3.545	1.437	0.703	1.133			1.285	0	0	35.99	29.09				0.283977	1.07118e+06
XP_035250857.1	dual specificity mitogen-activated protein kinase kinase 1 [Anguilla anguilla]	mp2k1	399	44,3	6,55	g6212.t1	dual specificity mitogen-activated protein kinase kinase 1 short=map kinase kinase 1 short=mapkk 1	erk activator kinase 1 |mapk erk kinase 1 short=mek1	protein tyrosine kinase activity;protein serine/threonine kinase activity;receptor signaling protein tyrosine phosphatase activity;MAP kinase kinase activity;ATP binding;Ras GTPase binding;mitogen-activated protein kinase kinase kinase binding	negative regulation of homotypic cell-cell adhesion;senescence;melanosome transport;regulation of mitotic cell cycle;response to arsenic;regulation of translation in response to stress;response to hydrogen peroxide;labyrinthine layer development;positive regulation of RNA elongation from RNA polymerase II promoter;response to glucocorticoid stimulus;regulation of vascular smooth muscle contractio…	axon part;soluble fraction;cytosol;dendrite cytoplasm;plasma membrane;perikaryon;perinuclear region of cytoplasm;Golgi apparatus;microtubule;nucleus;cell cortex;extracellular region	High	0	16,540	12	6	20	1	28.89	0				1.422	1.148			1.285			0	0				0.49567
XP_035274405.1	NAD(P) transhydrogenase, mitochondrial-like [Anguilla anguilla]	nntm	1078	113,3	6,61	g576.t1	nad mitochondrial	nicotinamide nucleotide transhydrogenase |pyridine nucleotide transhydrogenase flags: precursor	NAD(P)+ transhydrogenase (AB-specific) activity;NAD or NADH binding;NAD(P)+ transhydrogenase (B-specific) activity;NADP or NADPH binding	oxidation reduction;tricarboxylic acid cycle;proton transport;nicotinamide metabolic process;nicotinate nucleotide metabolic process	mitochondrial respiratory chain;integral to membrane	High	0	35,098	9	6	46	3	99.83	0		1.643	0.959	1.474	0.872	1.613	1.094	1.284	7.24	4.59	12.47	1.76	34.42	13.79		0.192623	2.1198e+06
XP_035268013.1	COMM domain-containing protein 2 [Anguilla anguilla]		199	22,7	6,96							High	0.005	5,124	7	1	6	1	15.89	0		1.516	1.452	0.979	0.994	1.116	1.491	1.284	0	0	0	0	0	0		0.286276	534342
XP_035262725.1	cytosolic Fe-S cluster assembly factor nubp2 isoform X1 [Anguilla anguilla]		270	28,7	5,33							Medium	0.043	2,747	3	1	4	1	2.61	0				1.229	1.48	1.096	1.338	1.2835			0	0	0	0		0.286276	330027
XP_035284522.1	protein argonaute-4 isoform X1 [Anguilla anguilla]	ago3	874	98,4	9,03	g25783.t1	protein argonaute-3 short=argonaute3	eukaryotic translation initiation factor 2c 3 short=eif-2c 3 short=eif2c 3	RNA binding;protein binding;nucleic acid binding;molecular_function;translation initiation factor activity;hydrolase activity;endoribonuclease activity, producing 5'-phosphomonoesters;RNA 7-methylguanosine cap binding;siRNA binding;metal ion binding;endonuclease activity;nuclease activity;endoribonuclease activity, cleaving siRNA-paired mRNA	mRNA catabolic process;negative regulation of translation involved in gene silencing by miRNA;regulation of translation;gene silencing by RNA;biological_process;nuclear-transcribed mRNA catabolic process;regulation of transcription;transcription;mRNA cleavage involved in gene silencing by miRNA;negative regulation of translational initiation;pre-microRNA processing;translation;microgametogenesis;…	cytoplasm;cytoplasmic mRNA processing body;ribonucleoprotein complex;cellular_component;RNA-induced silencing complex;mRNA cap binding complex;micro-ribonucleoprotein complex;nucleus;mitochondrion;nucleolus organizer region;nucleolus	High	0	56,484	13	9	68	1	127.75	0		1.825	0.981			1.347	1.219	1.283	0	0			0	0		0.500316	367476
XP_035277115.1	armadillo repeat-containing protein 6 [Anguilla anguilla]		464	49,9	5,63							High	0	14,052	9	3	10	3	15.12	0				1.281	1	1.285	1.291	1.283			0	0	0	0		0.288588	1.16353e+06
XP_035245757.1	transcription factor E2F3-like isoform X1 [Anguilla anguilla]	e2f3	422	45,8	5,68	g16570.t1	transcription factor e2f3 short=e2f-3		transcription regulator activity;protein binding;DNA binding	regulation of transcription from RNA polymerase II promoter;cell cycle	protein complex;nucleoplasm part	Medium	0.022	3,616	4	1	4	1	8.12	0		0.057	2.507					1.282	0	0						0.196555	8.90307e+06
XP_035245232.1	serine/threonine-protein phosphatase 4 regulatory subunit 2-B isoform X1 [Anguilla anguilla]	p4r2a	434	46,6	4,34	g17561.t1	serine threonine-protein phosphatase 4 regulatory subunit 2-a		protein binding	RNA splicing;mRNA processing;biological_process;protein modification process	cytoplasm;cytoskeleton;cellular_component;centrosome;microtubule organizing center	Medium	0.019	4,146	3	1	3	1	7.36	0				1.228	1.336			1.282			0	0				0.615065
XP_035239675.1	arf-GAP domain and FG repeat-containing protein 1a isoform X1 [Anguilla anguilla]	agfg1	596	61,2	8,48	g3891.t1	arf-gap domain and fg repeats-containing protein 1	hiv-1 rev-binding protein homolog |nucleoporin-like protein rip	DNA binding;ARF GTPase activator activity;zinc ion binding;metal ion binding;RNA binding;protein binding;molecular_function;GTPase activator activity;calcium ion binding;transcription factor activity;thyroid hormone receptor activity;nucleotide binding;GTP binding;GTPase activity;protein kinase binding;protein kinase activator activity	spermatogenesis;transport;multicellular organismal development;cell differentiation;intermediate filament organization;acrosome assembly;regulation of ARF GTPase activity;spermatid nucleus differentiation;mRNA export from nucleus;biological_process;activation of ARF GTPase activity;floral organ abscission;regulation of transcription from RNA polymerase II promoter;regulation of transcription, DNA…	cytoplasmic membrane-bounded vesicle;cell projection;nucleus;neuronal cell body;nuclear pore;Golgi apparatus;intracellular membrane-bounded organelle;cellular_component;cytosol;endosome;trans-Golgi network;cytoplasm;basement membrane;mitochondrion;NuA4 histone acetyltransferase complex;nucleolus;extracellular region;intracellular;plasma membrane	High	0.004	5,546	4	2	7	2	0	0		1.279	1.736			1.139	1.284	1.2815	0	0			0	0		0.290912	589092
XP_035264376.1	neuroblast differentiation-associated protein AHNAK isoform X2 [Anguilla anguilla]	ahnk	7256	769,7	6,04	g32223.t1	neuroblast differentiation-associated protein ahnak	desmoyokin	protein binding;RNA binding;molecular_function	nervous system development;multicellular organismal development;axon ensheathment;negative regulation of transcription from RNA polymerase II promoter	nucleus;endoplasmic reticulum membrane;membrane;endoplasmic reticulum;microsome;cytoplasm;plasma membrane;cellular_component;axon;cell projection	High	0	4552,207	93	344	8975	1	25678.2	0	Met-loss+Acetyl [N-Term]	0.973	1.761	1.415	1.066	2.016	1.148	1.2815	71.65	29	7.91	23.31	0	0		0.100719	4.48264e+06
XP_035256303.1	BRISC complex subunit Abraxas 2-like isoform X1 [Anguilla anguilla]	f175b	433	48,5	4,98	g2897.t1	brisc complex subunit abro1	abraxas brother protein 1 |protein fam175b	polyubiquitin binding	positive regulation of DNA repair;response to ionizing radiation;double-strand break repair;G2/M transition DNA damage checkpoint	BRISC complex;BRCA1-A complex	Medium	0.037	3,086	3	1	1	1	0	0				1.438	1.125			1.2815			0	0				0.615065
XP_035284132.1	retinoic acid receptor RXR-beta-A isoform X1 [Anguilla anguilla]	rxrga	471	51,6	7,59	g6558.t1	retinoic acid receptor rxr-gamma-a	nuclear receptor subfamily 2 group b member 3-a |retinoic acid receptor rxr-alpha |retinoid x receptor alpha |retinoid x receptor gamma-a	steroid binding;vitamin D response element binding;double-stranded DNA binding;steroid hormone receptor activity;transcription coactivator activity;retinoid-X receptor activity;transcription repressor activity;zinc ion binding;transcription factor activity;vitamin D receptor binding;protein heterodimerization activity;thyroid hormone receptor binding;ligand-regulated transcription factor activity	inflammatory response;positive regulation of gene-specific transcription from RNA polymerase II promoter;secretory columnal luminar epithelial cell differentiation involved in prostate glandular acinus development;midgut development;response to selenium ion;axon regeneration;response to glucocorticoid stimulus;positive regulation of apoptosis;cardiac muscle cell proliferation;liver development;ch…	axon;transcription factor complex;transcriptional repressor complex	Medium	0.012	5,002	6	2	6	2	0	0		1.197	1.188			1.363	1.664	1.28	0	0			0	0		0.507328	497265
XP_035236433.1	methyl-CpG-binding protein 2 isoform X3 [Anguilla anguilla]		592	62,4	9,95							High	0	122,863	46	21	142	21	240.84	0	Met-loss+Acetyl [N-Term]	1.301	0.885	0.981	1.413	1.394	1.259	1.28	42.41	27.57	17.85	19.09	41.21	19.92		0.0163218	2.55344e+07
XP_035269568.1	MAGUK p55 subfamily member 7 isoform X1 [Anguilla anguilla]	mpp7	634	71,6	8,44	g20694.t1	maguk p55 subfamily member 7		unfolded protein binding;histone binding;chromatin binding;protein binding;guanylate kinase activity;PDZ domain binding;receptor binding;molecular_function	DNA replication;protein complex assembly;cell cycle;DNA replication-dependent nucleosome assembly;regulation of transcription;DNA repair;signal transduction;biological_process	nucleus;adherens junction;membrane;chromatin assembly complex;tight junction;mitochondrion;cell junction;cytoplasm;cytosol;nucleoplasm;cell surface;integral to plasma membrane;endomembrane system;plasma membrane;integral to membrane;cellular_component;membrane fraction	High	0	22,730	12	5	15	5	33.67	0		1.448	0.896	1.217	1.036	1.589	1.342	1.2795	39.59	20.87	2.39	2.92	0	0		0.0455004	2.56394e+06
XP_035264854.1	bifunctional purine biosynthesis protein PURH isoform X1 [Anguilla anguilla]	pur9	591	63,8	7,01	g16297.t1	bifunctional purine biosynthesis protein purh includes:	phosphoribosylaminoimidazolecarboxamide formyltransferase |5-aminoimidazole-4-carboxamide ribonucleotide formyltransferase |aicar transformylase includes: |imp cyclohydrolase |atic |imp synthase |inosinicase	transferase activity;protein homodimerization activity;phosphoribosylaminoimidazolecarboxamide formyltransferase activity;hydrolase activity;IMP cyclohydrolase activity;protein binding;catalytic activity	IMP biosynthetic process;organ regeneration;nucleobase, nucleoside, nucleotide and nucleic acid metabolic process;purine nucleotide biosynthetic process;purine ribonucleoside monophosphate biosynthetic process;purine ribonucleotide biosynthetic process	mitochondrion	High	0	61,798	27	13	48	13	89.47	0	Met-loss+Acetyl [N-Term]	1.39	0.998	1.466	1.169	1.396	1.127	1.2795	38.19	18.51	23.78	24.5	17.04	10.04		0.0409737	6.40026e+06
XP_035234668.1	endoglin-like [Anguilla anguilla]	tgbr3	529	57,8	5,60	g8935.t1	transforming growth factor beta receptor type 3 short=tgf-beta receptor type 3 short=tgfr-3	betaglycan |transforming growth factor beta receptor iii short=tgf-beta receptor type iii flags: precursor	coreceptor activity;heparin binding;transforming growth factor beta binding;glycosaminoglycan binding;transforming growth factor beta receptor binding;transforming growth factor beta receptor activity;receptor activity;transforming growth factor beta receptor activity, type III;activin binding;galactose binding;type II transforming growth factor beta receptor binding;type I transforming growth fa…	response to follicle-stimulating hormone stimulus;BMP signaling pathway;epithelial to mesenchymal transition;intracellular protein kinase cascade;immune response;signal transduction;cell growth;negative regulation of cellular component movement;transforming growth factor beta receptor signaling pathway;positive regulation of protein amino acid phosphorylation;cell migration;regulation of cell adh…	integral to membrane;membrane;extracellular matrix;external side of plasma membrane;proteinaceous extracellular matrix;plasma membrane;extracellular region;transforming growth factor beta receptor complex;membrane fraction;extracellular space;cell surface;integral to plasma membrane;inhibin-betaglycan-ActRII complex;intracellular membrane-bounded organelle;cytoplasm;endoplasmic reticulum	High	0	17,228	10	4	14	4	21.6	0		1.285	0.82	1.621	1.231	1.274	1.308	1.2795	83.1	3.69	0	0	0	0		0.103613	5.37773e+06
XP_035254353.1	U1 small nuclear ribonucleoprotein 70 kDa [Anguilla anguilla]	ru17	499	57,7	9,35	g12471.t1	u1 small nuclear ribonucleoprotein 70 kda short=u1 snrnp 70 kda short=u1-70k short=snrnp70				nuclear part;ribonucleoprotein complex	High	0	10,015	9	3	5	3	4.27	0		1.52	1.038					1.279	44.33	1.74						0.509677	1.17093e+06
XP_035265346.1	macrophage receptor MARCO-like [Anguilla anguilla]		547	55,2	6,90							Low	0.054	2,671	3	1	1	1	1.79	0				1.782	0.775			1.2785			0	0				0.621104
XP_035291302.1	baculoviral IAP repeat-containing protein 2 isoform X1 [Anguilla anguilla]	bir	634	71,1	6,20	g4118.t1	inhibitor of apoptosis protein short=iap	inhibitor of t-cell apoptosis protein	metal ion binding;zinc ion binding;protein binding;ubiquitin-protein ligase activity;ligase activity;caspase inhibitor activity;peptidase inhibitor activity;cysteine-type endopeptidase inhibitor activity;enzyme binding;protease binding	anti-apoptosis;negative regulation of apoptosis;response to organic nitrogen;response to cAMP;positive regulation of I-kappaB kinase/NF-kappaB cascade;response to hypoxia;protein heterooligomerization;regulation of apoptosis;cell surface receptor linked signaling pathway;response to organic cyclic substance;placenta development;response to ethanol;apoptosis;spermatogenesis;protein autoubiquitinat…	cytoplasm;intracellular;nucleus;protein complex;XY body;membrane raft;cytosol;perinuclear region of cytoplasm	Low	0.093	1,701	2	1	1	1	0	0				1.136	1.421			1.2785			0	0				0.621104
XP_035247787.1	transmembrane protein 230-like [Anguilla anguilla]	ct030	120	13,2	8,88	g16622.t1	upf0414 transmembrane protein c20orf30 homolog				integral to membrane	Medium	0.016	4,376	23	2	4	2	3.89	0		1.662	0.893					1.2775	10.47	7.14						0.300336	507781
XP_035286808.1	DNA topoisomerase 2-beta isoform X1 [Anguilla anguilla]	top2b	1626	183,2	8,18	g31243.t1	dna topoisomerase 2-beta	dna topoisomerase beta isozyme	protein heterodimerization activity;ATP binding;chromatin binding;protein kinase C binding;nucleotide binding;DNA topoisomerase (ATP-hydrolyzing) activity;histone deacetylase binding;protein C-terminus binding;DNA topoisomerase activity;DNA binding;isomerase activity;enzyme binding;structure-specific DNA binding;sequence-specific DNA binding;protein homodimerization activity;drug binding;ubiquiti…	DNA topological change;neuron migration;axonogenesis;forebrain development;auxin biosynthetic process;DNA metabolic process;embryonic cleavage;positive regulation of transcription from RNA polymerase II promoter;positive regulation of viral genome replication;positive regulation of retroviral genome replication;brain development;apoptotic chromosome condensation;cerebellar granule cell differenti…	heterochromatin;nucleus;chromosome;cytoplasm;nucleolus;cytosol;nucleoplasm;DNA topoisomerase complex (ATP-hydrolyzing);centriole;protein complex;nuclear chromosome;condensed chromosome;viral integration complex;chromatin accessibility complex;ACF complex;insoluble fraction;soluble fraction	High	0	13,132	3	4	8	4	11.33	0		1.283	1.272	0.898	1.366	1.247	1.371	1.2775	56.93	4.4	0	0	38.43	4.83		0.204594	1.8686e+06
XP_035268367.1	pre-mRNA-splicing factor 38A [Anguilla anguilla]	pr38a	308	36,7	9,83	g2755.t1	pre-mrna-splicing factor 38a			RNA splicing;mRNA processing	spliceosomal complex;cytosol	High	0.001	7,256	4	1	3	1	7.18	0		2.126	1.211	1.048	1.343			1.277	0	0	0	0				0.514392	687259
XP_035257029.1	methylated-DNA--protein-cysteine methyltransferase [Anguilla anguilla]		187	20,4	8,19	g24001.t1	o-6-methylguanine-dna methyltransferase		transferase activity			High	0	24,176	42	5	10	5	24.07	0		1.113	1.517	1.304	1.191	1.529	1.25	1.277	58.62	15.6	10.92	14.34	28.55	8.93		0.108077	969955
XP_035281595.1	heterogeneous nuclear ribonucleoprotein U isoform X1 [Anguilla anguilla]	hnrpu	794	87,0	5,44	g9771.t1	heterogeneous nuclear ribonucleoprotein u short=hnrnp u	scaffold attachment factor a short=saf-a |p120 |pp120	DNA binding;nucleotide binding;RNA binding;ATP binding;protein binding;nucleic acid binding;molecular_function;helicase activity;hydrolase activity;ATP-dependent helicase activity;RNA helicase activity;metal ion binding;ligase activity;zinc ion binding	mRNA processing;RNA processing;RNA splicing;CRD-mediated mRNA stabilization;cell killing;biological_process;regulation of transcription;response to virus;multicellular organismal development;regulation of translational initiation;spliceosome assembly;auxin biosynthetic process;ribosome biogenesis;embryonic development via the syncytial blastoderm	cell surface;ribonucleoprotein complex;nucleus;heterogeneous nuclear ribonucleoprotein complex;cytoplasm;CRD-mediated mRNA stability complex;spliceosomal complex;cellular_component;stress granule	High	0	59,788	17	12	70	12	133.29	0		1.454	1.084	1.314	1.175	1.255	1.299	1.277	35.48	10.11	24.95	20.66	49.01	27.98		0.0174518	2.90196e+07
XP_035281264.1	ATP-dependent DNA helicase Q1 isoform X1 [Anguilla anguilla]	recq1	817	91,8	8,57	g409.t1	atp-dependent dna helicase q1	dna -like type 1 short= 1 |dna-dependent atpase q1 | 1	ATP-dependent DNA helicase activity;DNA strand annealing activity;3'-5' DNA helicase activity;protein binding;nucleotide binding;four-way junction helicase activity	DNA recombination;DNA strand renaturation;DNA synthesis involved in double-strand break repair via single-strand annealing	nucleus;replication fork;Holliday junction helicase complex	High	0	70,832	18	12	62	12	136.13	0		1.373	0.897	1.395	1.291	1.219	1.263	1.277	6.53	21.15	27.74	6.98	45.86	29.04		0.0174518	1.40885e+07
XP_035289922.1	replication protein A 70 kDa DNA-binding subunit [Anguilla anguilla]	rfa1	605	66,8	7,01	g13041.t1	replication protein a 70 kda dna-binding subunit short=rp-a p70	replication factor a protein 1 short=rf-a protein 1	metal ion binding;DNA binding;nucleic acid binding;chromatin binding;protein binding;single-stranded DNA binding	DNA replication;positive regulation of cell proliferation;in utero embryonic development;meiosis;homeostasis of number of cells within a tissue;double-strand break repair via homologous recombination;chromosome organization;hemopoiesis;DNA recombination;nucleotide-excision repair, DNA gap filling;DNA-dependent DNA replication;nucleotide-excision repair, DNA damage removal;DNA repair;mitotic spind…	nucleus;condensed nuclear chromosome;DNA replication factor A complex;cytoplasm;PML body;cytoskeleton;male germ cell nucleus;actin cytoskeleton;nucleoplasm;condensed chromosome	Medium	0.019	4,095	4	2	2	2	2.02	0		1.195	1.358					1.2765	0	0						0.514392	103047
XP_035253638.1	acylpyruvase FAHD1, mitochondrial [Anguilla anguilla]	fahd1	219	24,2	6,39	g8805.t1	fumarylacetoacetate hydrolase domain-containing protein 1		metal ion binding;protein binding;hydrolase activity	nematode larval development;embryonic development ending in birth or egg hatching;metabolic process;growth	mitochondrial inner membrane	Low	0.062	2,118	4	1	2	1	3.68	0				1.473	1.078	1.484	0.938	1.2755			0	0	0	0		0.516757	347830
XP_035235592.1	small nuclear ribonucleoprotein G [Anguilla anguilla]	ruxg	76	8,4	8,88	g22395.t1	small nuclear ribonucleoprotein g short=snrnp-g	sm protein g short=sm-g short=	translation repressor activity, nucleic acid binding;mRNA 3'-UTR binding;protein kinase activity;SUMO binding	nuclear-transcribed mRNA catabolic process, nonsense-mediated decay;reproduction;negative regulation of translation;RNA interference;negative regulation of vulval development;positive regulation of growth rate;receptor-mediated endocytosis;mitotic spindle organization;establishment of RNA localization;locomotion;phosphorylation;regulation of mRNA stability;gene silencing by miRNA;nuclear mRNA 5'-…	nucleoplasm;U4/U6 x U5 tri-snRNP complex;small nucleolar ribonucleoprotein complex;precatalytic spliceosome;cytosol;catalytic step 2 spliceosome;P granule;U7 snRNP;cytoplasmic mRNA processing body;U1 snRNP;ribosome	High	0	10,697	17	2	9	2	17.88	0		1.648	1.247	1.223	1.012	1.575	1.304	1.2755	0	0	0	0	0	0		0.208702	1.55798e+06
XP_035283330.1	probable ATP-dependent RNA helicase DDX58 [Anguilla anguilla]	ddx58	940	108,1	6,80	g11629.t1	probable atp-dependent rna helicase ddx58	dead box protein 58 |retinoic acid-inducible gene 1 protein short=rig-1 |retinoic acid-inducible gene i protein short=rig-i	zinc ion binding;protein binding	positive regulation of interferon-beta production;positive regulation of interferon-alpha production;innate immune response;positive regulation of defense response to virus by host		High	0	19,881	6	6	14	5	17.55	1		1.068	1.529	1.46	1.09	1.039	1.52	1.275	0	0	21.45	23.17	9.27	2.32		0.111137	1.23001e+06
XP_035252962.1	LOW QUALITY PROTEIN: THO complex subunit 4 [Anguilla anguilla]		268	28,1	11,15							High	0	27,272	17	4	41	1	93.51	0		1.465	1.1	1.226	1.227	1.34	1.323	1.275	0	0	0	0	0	0		0.0497821	4.55454e+06
XP_035291109.1	chromatin complexes subunit BAP18 isoform X1 [Anguilla anguilla]	bap18	204	21,5	7,25	g12491.t1	chromatin complexes subunit bap18	bptf-associated protein of 18 kda			MLL1 complex	High	0	9,241	7	1	5	1	10.99	0		1.239	0.98	1.04	1.31	1.524	1.697	1.2745	0	0	0	0	0	0		0.210778	992957
XP_035256241.1	phosphatidylinositol 3,4,5-trisphosphate 3-phosphatase and dual-specificity protein phosphatase PTEN-like [Anguilla anguilla]	pten	388	45,3	6,84	g11149.t1	phosphatidylinositol- -trisphosphate 3-phosphatase and dual-specificity protein phosphatase pten	mutated in multiple advanced cancers 1 |phosphatase and tensin homolog	lipid binding;protein tyrosine/serine/threonine phosphatase activity;magnesium ion binding;platelet-derived growth factor receptor binding;phosphatidylinositol-3-phosphatase activity;phosphatidylinositol-3,4-bisphosphate 3-phosphatase activity;inositol-1,3,4,5-tetrakisphosphate 3-phosphatase activity;phosphatidylinositol-3,4,5-trisphosphate 3-phosphatase activity;protein serine/threonine phosphat…	response to arsenic;response to nutrient;negative regulation of epithelial cell proliferation;response to glucose stimulus;phosphoinositide dephosphorylation;negative regulation of cell migration;memory;cardiac muscle tissue development;negative regulation of focal adhesion assembly;platelet-derived growth factor receptor signaling pathway;response to ethanol;regulation of myeloid cell apoptosis;…	cytosol;mitochondrion;nucleus;protein serine/threonine phosphatase complex	High	0.001	6,557	11	3	3	2	0	1		1.716	1.505	0.718	1.044			1.2745	6.25	28.11	0	0				0.307535	582659
XP_035284502.1	derlin-1 [Anguilla anguilla]		253	29,1	9,52							High	0.005	5,292	6	1	4	1	9.68	0				0.458	2.089			1.2735			0	0				0.631227	2.59315e+06
XP_035243009.1	leiomodin-1 [Anguilla anguilla]	lmod1	709	79,7	9,13	g14730.t1	leiomodin-1	64 kda autoantigen 1d |64 kda autoantigen 1d3 |64 kda autoantigen d1 | muscle form |smooth muscle leiomodin short=sm-lmod |thyroid-associated ophthalmopathy autoantigen	tropomyosin binding;molecular_function;actin binding;microtubule minus-end binding	muscle contraction;biological_process;learning or memory;nerve-nerve synaptic transmission;positive regulation of G-protein coupled receptor protein signaling pathway;nervous system development;skeletal muscle thick filament assembly;myofibril assembly;actin filament organization;negative regulation of cellular component movement;pointed-end actin filament capping	cytoplasm;cytoskeleton;membrane fraction;cellular_component;growth cone;membrane;nucleus;myofibril;cortical cytoskeleton;neuron projection;actin cytoskeleton;lamellipodium;filamentous actin;ruffle	High	0	52,611	16	9	47	9	95.78	0		1.718	1.62	1.064	1.233	1.217	1.313	1.273	48.05	4.91	16.92	14.33	21.4	17.84		0.0190647	1.19729e+07
XP_035247234.1	exportin-7 isoform X3 [Anguilla anguilla]	xpo7	1105	125,2	6,48	g8007.t1	exportin-7		protein transporter activity;Ran GTPase binding;nuclear export signal receptor activity;GTP binding	transmembrane transport;protein import into nucleus;protein export from nucleus;mRNA transport;signal transduction	nuclear pore;cytoplasm	High	0	12,225	5	4	8	4	5.41	0	Met-loss+Acetyl [N-Term]	1.453	1.365	1.181	0.842			1.273	17.42	16.8	14.77	0.32				0.312398	771483
XP_035253408.1	myosin-10 isoform X1 [Anguilla anguilla]	myh10	1992	230,5	5,60	g28186.t1	myosin-10	cellular myosin heavy type b |myosin heavy chain 10 |myosin heavy non-muscle iib |non-muscle myosin heavy chain b short=nmmhc-b |non-muscle myosin heavy chain iib short=nmmhc ii-b short=nmmhc-iib	ATP binding;actin-dependent ATPase activity;nucleotide binding;actin filament binding;actin binding;ADP binding;calmodulin binding;protein binding;microfilament motor activity;motor activity;ATPase activity;protein anchor;protein homodimerization activity;structural constituent of muscle	regulation of cell shape;actin filament-based movement;cytokinesis after mitosis;cell proliferation;substrate-bound cell migration, cell extension;cerebellar Purkinje cell layer development;in utero embryonic development;neuron migration;cardiac myofibril assembly;brain development;third ventricle development;exocytosis;nuclear migration;lateral ventricle development;adult heart development;retin…	midbody;myosin complex;cleavage furrow;cytoplasm;cell cortex;stress fiber;neuronal cell body;plasma membrane;spindle;growth cone;dendritic spine;axon;neuromuscular junction;neuron projection;cytosol;uropod;actomyosin contractile ring;cell-cell adherens junction;cell leading edge;protein complex;integrin complex;ruffle;cortical cytoskeleton;immunological synapse;actin cytoskeleton;nucleus;smooth m…	High	0	940,122	40	84	2071	17	4816.05	19		0.779	0.901	1.359	1.185	1.559	1.442	1.272	24.97	24.56	52.86	27.63	36.69	30.65		0.0201626	3.0983e+07
XP_035251232.1	SUMO-activating enzyme subunit 2 isoform X1 [Anguilla anguilla]	sae2	643	70,5	5,22	g17579.t1	sumo-activating enzyme subunit 2	ubiquitin-like 1-activating enzyme e1b	enzyme activator activity;NEDD8 activating enzyme activity;ligase activity;transcription repressor activity;ATP binding;transcription factor binding;protein heterodimerization activity;ligand-dependent nuclear receptor binding	regulation of cell cycle;endomitotic cell cycle;negative regulation of transcription;protein modification process;signal transduction	transcriptional repressor complex;transcription factor complex	High	0	32,528	10	5	27	5	56.78	0		1.137	1.384	1.197	1.219	1.325	1.385	1.272	96.28	19.59	26.25	18.51	6.48	7.89		0.0525098	4.819e+06
XP_035249741.1	GRIP and coiled-coil domain-containing protein 2 [Anguilla anguilla]		1632	186,3	4,84							Low	0.055	2,643	0	1	8	1	13.89	0				0.099	12.251	2.444	0.077	1.2715			0	0	0	0		0.0525098	729866
XP_035277458.1	chromodomain-helicase-DNA-binding protein 4 isoform X1 [Anguilla anguilla]	chd4	2018	227,1	5,82	g27343.t1	chromodomain-helicase-dna-binding protein 4 short=chd-4	atp-dependent helicase chd4 |mi-2 autoantigen 218 kda protein |mi2-beta	helicase activity;hydrolase activity;DNA binding;hydrolase activity, acting on acid anhydrides, in phosphorus-containing anhydrides;ATP binding;metal ion binding;chromatin binding;nucleotide binding;ATP-dependent DNA helicase activity;zinc ion binding;protein binding;nucleic acid binding;transcription factor binding;ATP-dependent helicase activity;DNA helicase activity;ATPase activity;molecular_f…	regulation of transcription from RNA polymerase II promoter;chromatin modification;chromatin assembly or disassembly;regulation of transcription;transcription;regulation of transcription, DNA-dependent;chromatin remodeling;nervous system development;response to gibberellin stimulus;root development;response to auxin stimulus;negative regulation of abscisic acid mediated signaling pathway;negative…	NuRD complex;nucleus;chromatin;integral to membrane;membrane;nucleolus;polytene chromosome interband;polytene chromosome puff;MLL1 complex;chromosome, centromeric region;cytoplasm;chromatin remodeling complex;cellular_component;protein complex	High	0	19,169	4	6	10	4	10.59	2		1.042	1.199	1.05	1.343	1.436	1.507	1.271	77.48	65.7	22.07	14.43	1.59	2.11		0.117462	1.53377e+06
XP_035247387.1	ribosome biogenesis protein BRX1 homolog [Anguilla anguilla]	brx1	346	40,3	9,80	g6549.t1	ribosome biogenesis protein brx1 homolog	brix domain-containing protein 2 |bx24	protein binding	positive regulation of growth rate;embryonic development ending in birth or egg hatching;hermaphrodite genitalia development;nematode larval development;ribosome biogenesis	cell division site;cytosol;nucleolus	High	0	11,717	11	3	12	3	24.99	0		1.2	1.223	1.034	1.318	1.507	1.416	1.2705	9.03	36.83	3.18	16.85	0	0		0.117462	1.63997e+06
XP_035257221.1	ATP-binding cassette sub-family D member 2-like [Anguilla anguilla]	abcd2	739	82,3	8,76	g18636.t1	atp-binding cassette sub-family d member 2	adrenoleukodystrophy-related protein	peroxisomal fatty acyl CoA transporter activity;ATPase activity, coupled to transmembrane movement of substances;identical protein binding;ATP binding	auxin biosynthetic process;peroxisome organization;fatty acid beta-oxidation using acyl-CoA oxidase;peroxisomal membrane transport;long-chain fatty acid transport;fatty acyl coenzyme A transport	integral to peroxisomal membrane;mitochondrial inner membrane;ATP-binding cassette (ABC) transporter complex;integral to plasma membrane	High	0	12,142	9	5	8	5	3.05	0		1.248	0.968	1.052	1.298	1.293	1.387	1.2705	20.56	13.72	0	0	0	0		0.219232	978034
XP_035244272.1	bcl-2-like protein 1 [Anguilla anguilla]	b2cl1	229	25,3	5,44	g1413.t1	bcl-2-like protein 1 short=bcl2-l-1	apoptosis regulator bcl-x	BH domain binding;protein heterodimerization activity;identical protein binding	male gonad development;response to cytokine stimulus;organ morphogenesis;ovarian follicle development;response to radiation;response to stress;regulation of developmental process;in utero embryonic development;response to cycloheximide;cellular metabolic process;germ cell development;release of cytochrome c from mitochondria;positive regulation of cell proliferation;spermatogenesis;hemopoiesis;re…	mitochondrial outer membrane;cytosol	High	0	10,165	10	2	8	2	16.28	0		1.305	1.236	1.459	0.783	1.945	0.937	1.2705	7.77	47.08	0	0	0	0		0.219232	3.20932e+06
XP_035239139.1	laminin subunit beta-2 [Anguilla anguilla]	lamb2	1841	204,8	6,87	g1389.t1	laminin subunit beta-2	laminin b1s chain |laminin-11 subunit beta |laminin-14 subunit beta |laminin-15 subunit beta |laminin-3 subunit beta |laminin-4 subunit beta |laminin-7 subunit beta |laminin-9 subunit beta |s-laminin subunit beta short=s-lam beta flags: precursor	enzyme binding;extracellular matrix structural constituent	embryo implantation;axon extension involved in regeneration;negative regulation of cell adhesion;substrate adhesion-dependent cell spreading;positive regulation of cell migration	laminin-3 complex;laminin-1 complex;extracellular space;laminin-8 complex;perinuclear region of cytoplasm;laminin-10 complex;laminin-2 complex;endoplasmic reticulum	High	0	9,595	2	3	4	2	9.48	0		0.857	1.441			1.361	1.18	1.2705	0	0			0	0		0.317311	304102
XP_035251895.1	cytochrome c oxidase subunit 4 isoform 1, mitochondrial [Anguilla anguilla]	cox41	169	19,6	9,19	g20442.t1	cytochrome c oxidase subunit 4 isoform mitochondrial	cytochrome c oxidase subunit iv isoform 1 short=cox iv-1 flags: precursor	protein binding;cytochrome-c oxidase activity	response to nutrient;mitochondrial electron transport, cytochrome c to oxygen;proton transport	mitochondrial respiratory chain complex IV;nucleus	High	0	27,174	37	5	22	5	44.1	0		2.018	0.615	1.465	0.865	1.485	1.074	1.2695	59.96	16.97	59.37	2.16	3.09	0.54		0.0487464	9.392e+06
XP_035281687.1	laminin subunit beta-1a [Anguilla anguilla]	lamb1	1783	196,4	5,19	g2333.t1	laminin subunit beta-1	laminin b1 chain |laminin-1 subunit beta |laminin-10 subunit beta |laminin-12 subunit beta |laminin-2 subunit beta |laminin-6 subunit beta |laminin-8 subunit beta flags: precursor	protein binding;extracellular matrix structural constituent;glycosphingolipid binding	substrate adhesion-dependent cell spreading;odontogenesis;axon extension involved in regeneration;positive regulation of epithelial cell proliferation;positive regulation of cell migration	laminin-2 complex;laminin-10 complex;laminin-3 complex;extracellular space;laminin-1 complex;endoplasmic reticulum;laminin-8 complex	High	0	361,766	37	57	458	56	994.7	0		0.923	1.292	0.678	1.268	1.344	1.271	1.2695	47.03	25.32	14.02	13.36	27.67	19.01		0.0198874	1.27342e+08
XP_035245369.1	PRA1 family protein 2 [Anguilla anguilla]	praf2	178	19,6	9,82	g21897.t1	pra1 family protein 2		molecular_function;protein C-terminus binding;protein binding	protein transport;transport;L-glutamate transport;biological_process;negative regulation of transport	endosome membrane;integral to membrane;membrane;endosome;cellular_component;endoplasmic reticulum membrane;cytoplasm;endoplasmic reticulum;cytoskeleton	High	0	21,517	30	5	40	5	108.71	0	Met-loss+Acetyl [N-Term]	2.127	1.611	1.218	0.76	1.135	1.321	1.2695	13.75	82.78	58.4	1.19	5.23	8.26		0.0203586	2.5182e+07
XP_035241305.1	melanoma cell adhesion molecule b isoform X1 [Anguilla anguilla]	muc18	639	70,5	5,30	g4864.t1	cell surface glycoprotein muc18	cell surface glycoprotein p1h12 |melanoma cell adhesion molecule |melanoma-associated antigen a32 |melanoma-associated antigen muc18 |s-endo 1 endothelial-associated antigen ame: cd_antigen=cd146 flags: precursor	receptor activity;protein binding	cell adhesion;axonogenesis;signal transduction	plasma membrane	High	0	171,303	37	18	184	18	434.71	0		1.703	1.074	1.333	1.028	1.204	1.468	1.2685	40.34	29.41	35.44	27.9	58.81	22.8		0.0214056	8.72959e+07
XP_035237775.1	procollagen-lysine,2-oxoglutarate 5-dioxygenase 1 isoform X1 [Anguilla anguilla]	plod1	740	84,3	7,33	g13622.t1	procollagen- -oxoglutarate 5-dioxygenase 1	lysyl hydroxylase 1 short=lh1 flags: precursor	ferrous iron binding;peptide binding;oxidoreductase activity, acting on single donors with incorporation of molecular oxygen, incorporation of two atoms of oxygen;procollagen-lysine 5-dioxygenase activity;L-ascorbic acid binding;protein homodimerization activity	response to hypoxia;embryonic development ending in birth or egg hatching;oxidation reduction;epidermis development;secretion by cell;body morphogenesis;nematode larval development;cellular response to hormone stimulus;receptor-mediated endocytosis;peptidyl-lysine hydroxylation;morphogenesis of an epithelium;hydroxylysine biosynthetic process;lysine catabolic process	soluble fraction;rough endoplasmic reticulum membrane	High	0	12,619	3	2	6	2	16.71	0		2.176	1.484	0.966	1.053			1.2685	36.73	7.93	0	0				0.22355	1.94552e+06
XP_035270835.1	ubiquitin-like modifier-activating enzyme 5 isoform X1 [Anguilla anguilla]	uba5	404	45,2	4,98	g6435.t1	ubiquitin-like modifier-activating enzyme 5 short=ubiquitin-activating enzyme 5	ufm1-activating enzyme |ubiquitin activating enzyme-like protein |ubiquitin-activating enzyme e1 domain-containing protein 1	metal ion binding;UFM1 activating enzyme activity;ATP binding;oxidoreductase activity, acting on the CH-OH group of donors, NAD or NADP as acceptor;cofactor binding	Mo-molybdopterin cofactor biosynthetic process;protein ufmylation	cytoplasm;nucleus	High	0	18,311	17	4	13	4	29.37	0		0.662	1.306	1.249	1.331	1.025	1.288	1.2685	0.78	17.74	0	0	14.66	8.23		0.120728	4.29742e+06
XP_035276014.1	vacuolar protein sorting-associated protein 4A isoform X1 [Anguilla anguilla]	vps4a	436	48,9	7,81	g11753.t1	vacuolar protein sorting-associated protein 4a		protein C-terminus binding;microtubule-severing ATPase activity;protein heterodimerization activity;microtubule binding;protein domain specific binding;Rho GTPase binding;ATP binding	multidimensional cell growth;cortical microtubule organization;endosome organization;interphase of mitotic cell cycle;auxin biosynthetic process;protein retention in Golgi apparatus;intracellular cholesterol transport;endosome to lysosome transport via multivesicular body sorting pathway;plant-type cell wall biogenesis;potassium ion transport;ATP catabolic process;response to lipid;protein target…	vacuolar membrane;microtubule organizing center;ESCRT III complex;lysosome;cytosol;late endosome membrane;early endosome;midbody;perinuclear region of cytoplasm;nucleus;spindle pole;tubulin complex	High	0	31,603	18	7	51	1	97.56	0				1.45	1.086			1.268			0	0				0.643467	1.06177e+06
XP_035257084.1	3-hydroxyanthranilate 3,4-dioxygenase [Anguilla anguilla]	3hao	288	33,4	6,35	g19851.t1	3-hydroxyanthranilate -dioxygenase	3-hydroxyanthranilate oxygenase short=3-hao |3-hydroxyanthranilic acid dioxygenase short=had	3-hydroxyanthranilate 3,4-dioxygenase activity;ferrous iron binding;electron carrier activity;oxygen binding	quinolinate biosynthetic process;neuron homeostasis;response to zinc ion;response to cadmium ion;tryptophan metabolic process;electron transport	cytosol;mitochondrial membrane;soluble fraction	High	0.001	7,150	13	3	4	3	5.65	0				1.283	1.252			1.2675			23.53	16.93				0.643467	540390
XP_035274246.1	nuclear GTPase SLIP-GC-like isoform X4 [Anguilla anguilla]		952	108,5	7,69							High	0.002	6,267	3	3	4	2	8.99	1				1.074	1.46			1.267			27.61	46.48				0.327288
XP_035284834.1	zinc finger protein 622 [Anguilla anguilla]		463	52,8	5,85							High	0.003	5,593	4	2	3	2	2.01	0		1.603	0.928					1.2655	0	0						0.329813	1.49909e+06
XP_035252148.1	myelin expression factor 2-like isoform X1 [Anguilla anguilla]	myef2	615	64,9	9,31	g5375.t1	myelin expression factor 2 short=mef-2 short= -2		nucleic acid binding;RNA binding;nucleotide binding;DNA binding;protein binding;protein domain specific binding;translation initiation factor activity	transcription;RNA splicing;alternative nuclear mRNA splicing, via spliceosome;nuclear mRNA splicing, via spliceosome;mRNA processing;regulation of translation;transport;mRNA transport;translational initiation;poly(A)+ mRNA export from nucleus;intronless viral mRNA export from host nucleus	Golgi apparatus;nucleus;nucleolus;nuclear matrix;paraspeckles;nucleoplasm;spliceosomal complex;integral to plasma membrane;cytoplasm;cytosol;heterogeneous nuclear ribonucleoprotein complex;nuclear speck;transcription export complex	High	0	55,999	17	9	50	1	95.24	0		1.601	1.323	1.208	1.126	1.982	1.173	1.2655	0	0	0	0	0	0		0.540722	375498
XP_035236188.1	endoplasmic reticulum aminopeptidase 2-like isoform X1 [Anguilla anguilla]	erap2	941	107,9	6,32	g4884.t1	endoplasmic reticulum aminopeptidase 2		peptide hormone binding;zinc ion binding;metalloexopeptidase activity;interleukin-6 receptor binding;interleukin-1, Type II receptor binding;receptor activity;aminopeptidase activity	positive regulation of angiogenesis;response to bacterium;cell proliferation;natriuresis;fat cell differentiation;membrane protein ectodomain proteolysis;female pregnancy;regulation of innate immune response;antigen processing and presentation of endogenous peptide antigen via MHC class I;neuropeptide catabolic process;regulation of long-term neuronal synaptic plasticity;response to hormone stimu…	endoplasmic reticulum lumen;microsome;insulin-responsive compartment;extracellular region;cytosol;neuronal cell body;organelle membrane;external side of plasma membrane;brush border;endomembrane system;perinuclear region of cytoplasm;apical plasma membrane;interleukin-6 receptor complex;interleukin-1 receptor complex	High	0	25,310	8	5	17	4	26.67	0		1.292	1.646	1.07	0.85	1.384	1.237	1.2645	13.24	45.27	0	0	0	0		0.332352	1.15719e+06
XP_035243854.1	heterochromatin protein 1-binding protein 3-like isoform X1 [Anguilla anguilla]	hp1b3	586	63,8	9,79	g13434.t1	heterochromatin protein 1-binding protein 3				intracellular organelle	High	0	132,161	32	21	211	19	414.1	2		1.357	0.998	1.172	1.461	1.07	1.358	1.2645	28.14	23.48	15.67	14.79	28.72	24.19		0.0219074	5.97417e+07
XP_035283807.1	triple functional domain protein isoform X1 [Anguilla anguilla]	trio	3083	346,4	6,46	g22483.t1	triple functional domain protein		transferase activity;Rho guanyl-nucleotide exchange factor activity;protein serine/threonine kinase activity;guanyl-nucleotide exchange factor activity;protein kinase activity;nucleotide binding;kinase activity;ATP binding;protein binding;metal ion binding;phosphatidylinositol binding	regulation of Rho protein signal transduction;protein amino acid phosphorylation;apoptosis;induction of apoptosis by extracellular signals;transmembrane receptor protein tyrosine phosphatase signaling pathway;nervous system development;axonogenesis;vesicle-mediated transport;regulation of dendrite development;intracellular signaling pathway;signal transduction;Rho protein signal transduction	cytoplasm;intracellular;cytosol;cytoskeleton;perinuclear region of cytoplasm;neuronal cell body;neuron projection;actin cytoskeleton;mitochondrion;plasma membrane;membrane;lamellipodium;membrane fraction;sarcomere;myofibril	High	0.002	6,198	1	2	3	1	3.15	1		2.812	1.406	1.123	0.94			1.2645	0	0	0	0				0.332352	537672
XP_035248569.1	ribonuclease H2 subunit B isoform X1 [Anguilla anguilla]	rnh2b	308	34,6	9,11	g22503.t1	ribonuclease h2 subunit b short=rnase h2 subunit b	ribonuclease hi subunit b			nucleus	Medium	0.013	4,851	5	1	3	1	4.67	0		1.962	0.94	1.266	1.262			1.264	0	0	0	0				0.54558	514465
XP_035238517.1	prolyl endopeptidase-like isoform X1 [Anguilla anguilla]	ppce	709	80,3	5,76	g6304.t1	prolyl endopeptidase short=pe	post-proline cleaving enzyme	endopeptidase activity;serine-type endopeptidase activity;metalloendopeptidase activity;hydrolase activity;peptide binding;zinc ion binding;metallopeptidase activity;serine-type peptidase activity;catalytic activity;peptidase activity;metal ion binding	proteolysis;protein metabolic process	mitochondrion;nucleus;cytoplasm;cytosol;periplasmic space	High	0	23,019	10	6	15	6	19.46	0		1.409	1.913	1.088	1.187	1.34	0.884	1.2635	0	0	26.81	1.36	24.81	17.82		0.129206	1.50177e+06
XP_035284811.1	pumilio homolog 1 isoform X8 [Anguilla anguilla]		1194	127,1	7,01							High	0	10,446	3	3	6	1	6.63	0		1.716	0.811					1.2635	0	0						0.54558	570284
XP_035246750.1	trafficking protein particle complex subunit 13 isoform X1 [Anguilla anguilla]	ce044	417	46,6	5,34	g11984.t1	upf0533 protein c5orf44 homolog		protein binding			High	0.002	6,182	4	1	6	1	5.82	0		1.509	1.387	1.139	0.926	0.943	1.434	1.263	0	0	0	0	0	0		0.337466	660523
XP_035237593.1	laminin subunit alpha-5 isoform X2 [Anguilla anguilla]	lama5	3693	403,0	6,19	g9955.t1	laminin subunit alpha-5	laminin-10 subunit alpha |laminin-11 subunit alpha |laminin-15 subunit alpha flags: precursor	integrin binding;structural molecule activity	substrate adhesion-dependent cell spreading;integrin-mediated signaling pathway;embryonic development;cell-substrate junction assembly;organ morphogenesis;cell migration;epithelium development;signal transduction	laminin-10 complex;extracellular space;integrin complex	High	0	231,317	16	46	167	45	299.31	0		0.845	1.604	0.834	1.51	1.209	1.317	1.263	32.13	27.51	19.96	32.69	28.14	15.63		0.0240932	6.37143e+07
XP_035239003.1	tpd52 like 2b isoform X6 [Anguilla anguilla]	tpd54	227	24,4	6,70	g10059.t2	tumor protein d54	tumor protein d52-like 2	protein heterodimerization activity;protein homodimerization activity;caspase activator activity	DNA fragmentation involved in apoptosis;regulation of cell proliferation;positive regulation of MAP kinase activity;induction of apoptosis;positive regulation of JNK cascade;G2/M transition of mitotic cell cycle;activation of caspase activity	perinuclear region of cytoplasm;caspase complex	High	0	121,946	57	13	132	1	309.48	0	Acetyl [N-Term]	2.194	1.665	1.302	0.923	1.13	1.223	1.2625	0	0	0	0	0	0		0.337466	1334979
XP_035285172.1	U2 small nuclear RNA auxiliary factor 2a isoform X4 [Anguilla anguilla]	u2af2	482	54,3	8,68	g15251.t1	splicing factor u2af 65 kda subunit	u2 auxiliary factor 65 kda subunit |u2 snrnp auxiliary factor large subunit	poly-pyrimidine tract binding;mRNA binding;C2H2 zinc finger domain binding;enzyme binding;nucleotide binding;protein heterodimerization activity	nuclear export;regulation of alternative nuclear mRNA splicing, via spliceosome;spliceosome assembly;mitotic spindle organization	precatalytic spliceosome;U2 snRNP	High	0	40,131	17	6	47	6	111.01	0	Met-loss+Acetyl [N-Term]	1.297	1.155	1.295	1.229	1.189	1.385	1.262	28.5	22.52	7.26	18	21.33	9.37		0.0558237	1.18952e+07
XP_035287276.1	V-type proton ATPase subunit C 1-B [Anguilla anguilla]	vtc1a	382	44,1	7,34	g10471.t1	v-type proton atpase subunit c 1-a short=v-atpase subunit c 1-a	vacuolar proton pump subunit c 1-a	proton-transporting ATPase activity, rotational mechanism;protein binding;hydrogen-exporting ATPase activity, phosphorylative mechanism	RNA interference;embryonic development ending in birth or egg hatching;positive regulation of growth rate;positive regulation of multicellular organism growth;lignin biosynthetic process;molting cycle, collagen and cuticulin-based cuticle;unidimensional cell growth;ATP synthesis coupled proton transport;nematode larval development;ovulation	plant-type vacuole;chloroplast;cytoplasmic vesicle;vacuolar proton-transporting V-type ATPase, V1 domain;apical part of cell;plasma membrane	Medium	0.019	3,986	4	2	2	2	3.98	0		1.332	1.192			0.906	1.482	1.262	0	0			0	0		0.340042	2.42546e+06
XP_035246752.1	ragulator complex protein LAMTOR2 [Anguilla anguilla]	mapip	125	13,5	6,04	g10506.t1	mitogen-activated protein-binding protein-interacting protein	roadblock domain-containing protein 3	protein binding	activation of MAPKK activity	lysosomal membrane;late endosome membrane	High	0	8,131	17	2	9	2	8.13	0		0.386	1.326	1.466	0.916	1.338	1.197	1.2615	0	0	18.55	4.68	0	0		0.239138	366198
XP_035260852.1	V-type proton ATPase 116 kDa subunit a isoform X1 [Anguilla anguilla]	vpp1	870	99,0	6,13	g7389.t1	v-type proton atpase 116 kda subunit a isoform 1 short=v-atpase 116 kda isoform a1	clathrin-coated vesicle synaptic vesicle proton pump 116 kda subunit |vacuolar adenosine triphosphatase subunit ac116 |vacuolar proton pump subunit 1 |vacuolar proton translocating atpase 116 kda subunit a isoform 1	hydrogen-exporting ATPase activity, phosphorylative mechanism;ATPase binding	sensory perception of sound;excretion;regulation of pH;immune response;ATP hydrolysis coupled proton transport;ossification;positive regulation of cell proliferation;ATP synthesis coupled proton transport;negative regulation of locomotion;cellular defense response	acrosomal vesicle;cytoplasmic vesicle membrane;brush border membrane;melanosome;vacuolar proton-transporting V-type ATPase complex;endosome;proton-transporting two-sector ATPase complex, proton-transporting domain;integral to plasma membrane;apical plasma membrane	High	0	25,352	7	5	23	2	42.65	0				1.191	1.074	1.332	1.925	1.2615			4.62	3.65	0	0		0.340042	378511
XP_035244912.1	protein RER1-like [Anguilla anguilla]	rer1	196	22,6	9,23	g6456.t1	protein rer1			retrograde vesicle-mediated transport, Golgi to ER;protein retention in ER lumen;intracellular protein transport;ER to Golgi vesicle-mediated transport	ER to Golgi transport vesicle;COPI-coated vesicle;integral to Golgi membrane	High	0	8,608	20	3	19	2	15.73	0	Met-loss+Acetyl [N-Term]			3.494	1.117	1.245	1.277	1.261			0	0	0	0		0.552909	210400
XP_035268296.1	protein disulfide-isomerase A4-like [Anguilla anguilla]	pdia4	642	72,8	5,02	g1097.t1	protein disulfide-isomerase a4	endoplasmic reticulum resident protein 70 short=er protein 70 short=erp70 |endoplasmic reticulum resident protein 72 short=er protein 72 short=erp-72 short=erp72 flags: precursor	protein disulfide isomerase activity;protein-glutamine gamma-glutamyltransferase activity;protein binding;hydrolase activity	positive regulation of growth rate;protein secretion;embryonic development ending in birth or egg hatching;cell redox homeostasis;protein localization in organelle;body morphogenesis;nematode larval development;positive regulation of locomotion;gastrulation with mouth forming first	melanosome;endoplasmic reticulum lumen	High	0	33,103	15	8	46	4	76.72	0		1.473	1.043					1.258	41.46	7.79						0.350472	889861
XP_035238093.1	serine/threonine-protein kinase mTOR isoform X1 [Anguilla anguilla]		1720	197,0	6,99							High	0	34,834	6	7	29	7	29.3	0		1.584	1.398	0.937	1.075	1.453	1.118	1.258	2.26	3.38	26.82	6.07	2.22	9.98		0.139981	3.59523e+06
XP_035259731.1	dual specificity mitogen-activated protein kinase kinase 4b isoform X5 [Anguilla anguilla]	mp2k4	441	49,9	8,46	g17485.t1	dual specificity mitogen-activated protein kinase kinase 4 short=map kinase kinase 4 short=mapkk 4	c-jun n-terminal kinase kinase 1 short=jnk kinase 1 short=jnkk 1 |jnk-activating kinase 1 |mapk erk kinase 4 short=mek 4 |sapk erk kinase 1 short=sek1	protein C-terminus binding;magnesium ion binding;JUN kinase kinase activity;ATP binding;mitogen-activated protein kinase kinase kinase binding	activation of JUN kinase activity;cardiac muscle contraction;positive regulation of neuron apoptosis;signal transduction;positive regulation of transcription, DNA-dependent;stress-activated MAPK cascade	cytosol;nucleus	High	0.005	5,274	4	1	4	1	7.81	0				1.4	0.996	1.137	1.378	1.2575			0	0	0	0		0.350472	511041
XP_035242995.1	U6 snRNA-associated Sm-like protein LSm3 [Anguilla anguilla]	lsm3	102	11,8	4,70	g18706.t1	u6 snrna-associated sm-like protein lsm3		RNA binding;protein binding	RNA splicing;mRNA processing	spliceosomal complex	High	0	12,254	33	2	13	2	7.46	0	Met-loss+Acetyl [N-Term]	1.037	1.477					1.257	0	0						0.562755	1.65598e+06
XP_035235639.1	U5 small nuclear ribonucleoprotein 200 kDa helicase [Anguilla anguilla]	u520	2137	243,9	6,00	g21971.t1	u5 small nuclear ribonucleoprotein 200 kda helicase	activating signal cointegrator 1 complex subunit 3-like 1 |brr2 homolog |u5 snrnp-specific 200 kda protein short=u5-200kd	helicase activity;hydrolase activity;nucleic acid binding;nucleotide binding;ATP binding;ATP-dependent helicase activity;protein binding;nucleoside-triphosphatase activity;ATP-dependent RNA helicase activity	mRNA processing;cis assembly of pre-catalytic spliceosome;RNA splicing;oviposition;reproduction;nematode larval development;embryonic development ending in birth or egg hatching;growth;spliceosomal conformational changes to generate catalytic conformation;regulation of transcription;regulation of translation	nucleus;U5 snRNP;spliceosomal complex;cytosol;U4/U6 x U5 tri-snRNP complex;cytoplasm;intracellular	High	0	132,281	20	34	99	34	169.58	0		1.17	1.422	1.261	1.24	1.253	1.477	1.257	32.77	13.08	9.61	7.26	15.23	29.51		0.0268897	1.59575e+07
XP_035237240.1	serine/arginine-rich splicing factor 3 isoform X1 [Anguilla anguilla]	srsf3	172	20,2	11,53	g21065.t1	serine arginine-rich splicing factor 3	pre-mrna-splicing factor srp20 |splicing arginine serine-rich 3	mRNA binding;protein binding;nucleotide binding	mRNA splice site selection	nucleus	High	0	9,052	16	3	15	3	25.84	0		0.591	1.233	1.28	1.198	1.889	1.457	1.2565	18.57	20.79	40.01	10.61	0	0		0.0606673	1.36485e+07
XP_035257019.1	5'-nucleotidase, cytosolic IIa isoform X1 [Anguilla anguilla]	5ntc	570	65,9	6,39	g21953.t1	cytosolic purine 5 -nucleotidase	cytosolic 5 -nucleotidase ii	metal ion binding;5'-nucleotidase activity;hydrolase activity;nucleotide binding;protein binding;molecular_function	nucleotide metabolic process;biological_process	cytoplasm;mitochondrion;cytosol	High	0	7,945	7	3	3	2	5.27	0				1.473	1.039			1.256			0	0				0.668235
XP_035243477.1	RNA-binding protein 39a isoform X1 [Anguilla anguilla]	rbm39	542	60,3	10,20	g8647.t1	rna-binding protein 39	hepatocellular carcinoma protein 1 |rna-binding motif protein 39 |rna-binding region-containing protein 2 |splicing factor hcc1	nucleotide binding;RNA binding;protein binding;nucleic acid binding;transcription coactivator activity;DNA binding;poly(A) RNA binding;single-stranded DNA binding;double-stranded DNA binding;sequence-specific DNA binding;transcription factor activity;DNA replication origin binding;RNA polymerase II transcription factor activity;AU-rich element binding;mRNA binding	mRNA processing;RNA processing;RNA splicing;regulation of transcription;transcription;mRNA metabolic process;positive regulation of gene-specific transcription;negative regulation of transcription, DNA-dependent;apoptosis;defense response;regulation of transcription from RNA polymerase II promoter;induction of apoptosis;stem cell division;germ cell development;positive regulation of cell prolifer…	nucleus;microtubule cytoskeleton;centrosome;nucleoplasm;nuclear speck;cytoskeleton;nucleolus;cytoplasm;heterogeneous nuclear ribonucleoprotein complex;ribonucleoprotein complex;lysosome	High	0	46,265	21	9	44	9	101.79	0		1.297	1.057	1.215	1.193	1.312	1.415	1.256	56.99	20.59	11.05	17.18	3.56	20.26		0.0616765	7.43635e+06
XP_035261532.1	actin, aortic smooth muscle [Anguilla anguilla]		377	42,0	5,39	g14849.t1; g12122.t1						High	0	974,844	77	36	5048	8	10925.7	15		1.217	1.685	1.291	1.138	1.221	1.525	1.256	31.1	46.62	30.9	19.7	39.19	24.06		0.0259957	1.39305e+09
XP_035235338.1	S-adenosylmethionine synthase isoform X1 [Anguilla anguilla]	metk2	395	43,6	6,54	g13691.t1	s-adenosylmethionine synthase isoform type-2 short= et synthase 2	methionine adenosyltransferase 2 short=mat 2	transferase activity;nucleotide binding;ATP binding;methionine adenosyltransferase activity;metal ion binding;protein binding;protein homodimerization activity;amino acid binding;magnesium ion binding;potassium ion binding;cobalt ion binding	S-adenosylmethionine biosynthetic process;circadian rhythm;response to drug;one-carbon metabolic process;response to light stimulus;response to cAMP;response to hormone stimulus;protein oligomerization;cellular amino acid metabolic process;secretion by cell;reproduction;lipid storage;positive regulation of locomotion;locomotion;positive regulation of growth rate;hermaphrodite genitalia developmen…	integral to membrane;nucleus;cytoplasm;cytosol	High	0	14,431	17	4	8	4	15.47	0		2.146	1.252	1.031	0.993	1.258	1.314	1.255	24.85	38.45	27.21	1.11	0	0		0.255478	1.09602e+06
XP_035287506.1	protein-tyrosine sulfotransferase 1-like isoform X1 [Anguilla anguilla]		394	43,9	8,81							Medium	0.014	4,817	4	1	3	1	0	0				1.603	0.907			1.255			0	0				0.670316
XP_035244935.1	caspase recruitment domain-containing protein 19-like [Anguilla anguilla]	binca	229	26,3	6,64	g1577.t1	bcl10-interacting card protein short=		molecular_function;protein binding;CARD domain binding	regulation of apoptosis;biological_process;negative regulation of I-kappaB kinase/NF-kappaB cascade	nucleus;cellular_component;intracellular;cytosol	High	0.001	7,437	12	2	2	2	2.37	0		1.5	1.008					1.254	0.11	18.1						0.361103
XP_035287922.1	serine/arginine-rich splicing factor 1B [Anguilla anguilla]	srsf1	243	27,4	10,29	g4871.t1	serine arginine-rich splicing factor 1	splicing arginine serine-rich 1	transcription regulator activity;RNA binding;calmodulin binding;RS domain binding;nucleotide binding	mRNA splice site selection;in utero embryonic development;response to biotic stimulus;cardiac muscle contraction;regulation of transcription	spliceosomal complex;nuclear speck;cytoplasm;interchromatin granule	High	0	37,394	34	9	35	8	85.59	1		1.286	1.307	1.55	1.222	1.164	1.149	1.254	71.39	21.34	6.09	10.61	19.71	5.19		0.0286314	1.33397e+07
XP_035274528.1	threonine--tRNA ligase 1, cytoplasmic-like [Anguilla anguilla]	sytc2	809	93,0	7,14	g9071.t1	probable threonyl-trna synthetase cytoplasmic	threonine--trna ligase short= |threonyl-trna synthetase-like protein 2	threonine-tRNA ligase activity;nucleotide binding;protein homodimerization activity	threonyl-tRNA aminoacylation;glycine metabolic process;L-serine metabolic process;threonine metabolic process	cytosol;mitochondrion	High	0	32,271	10	7	23	4	27.01	0		1.3	0.828	1.246	0.877	1.408	1.262	1.254	64.89	6.96	9.26	6.36	8.64	6.91		0.14754	1.42459e+06
XP_035240034.1	reticulon-4-interacting protein 1 homolog, mitochondrial isoform X1 [Anguilla anguilla]		414	44,6	7,97							High	0	23,617	17	4	11	4	18.58	0		1.534	1.446	1.013	1.062			1.254	4.31	56.03	12.27	7.53				0.14754	1.76215e+06
XP_035258866.1	uncharacterized protein LOC118219641 [Anguilla anguilla]		249	27,5	8,98							High	0	13,841	20	5	10	5	8.74	0		1.236	1.95	1.036	1.272	1.317	0.927	1.254	0	0	0	0	5.21	40.07		0.14754	2.00365e+06
XP_035251324.1	FH1/FH2 domain-containing protein 1 [Anguilla anguilla]	fhod1	1444	159,4	6,54	g16643.t1	fh1 fh2 domain-containing protein 1	formin homolog overexpressed in spleen 1 short=fhos |formin homology 2 domain-containing protein 1	actin binding;protein binding;molecular_function;binding	cellular component organization;actin cytoskeleton organization;biological_process	cytoplasm;cytoskeleton;nucleus;cellular_component	High	0	32,531	9	9	21	9	17.75	0		1.626	1.437	1.181	1.199	1.308	0.999	1.2535	14.23	9.27	28.71	7.89	15.92	1.22		0.14754	1.55344e+06
XP_035253915.1	casein kinase I [Anguilla anguilla]	kc1db	417	47,2	9,66	g8545.t1	casein kinase i isoform delta-b short=cki-delta-b short=ckid-b		phosphoprotein binding;glycoprotein binding;protein serine/threonine kinase activity;peptide binding;magnesium ion binding;ATP binding	protein amino acid phosphorylation;circadian regulation of gene expression;Wnt receptor signaling pathway;auxin biosynthetic process;cell morphogenesis;cell division;attachment of spindle microtubules to kinetochore involved in homologous chromosome segregation;positive regulation of proteasomal ubiquitin-dependent protein catabolic process;mitosis;regulation of DNA repair;signal transduction;reg…	microtubule organizing center;cytosol;monopolin complex;soluble fraction;nucleus;cell division site	Medium	0.016	4,367	3	1	2	1	1.91	0				1.335	1.172			1.2535			0	0				0.6724	78725.9
XP_035236032.1	GATOR complex protein MIOS [Anguilla anguilla]	mio	880	98,0	7,30	g9756.t1	wd repeat-containing protein mio		molecular_function	biological_process		High	0.004	5,534	3	2	4	2	4.99	0						1.137	1.369	1.253					0	0		0.674485
XP_035258775.1	tyrosine-protein phosphatase non-receptor type 2-like isoform X1 [Anguilla anguilla]	ptn2	424	48,8	7,31	g18605.t1	tyrosine-protein phosphatase non-receptor type 2	t-cell protein-tyrosine phosphatase short=tcptp	zinc ion binding;non-membrane spanning protein tyrosine phosphatase activity;receptor activity;insulin receptor binding	axon guidance;mitotic cell cycle;regulation of protein stability;germ-band extension;negative regulation of peptidyl-tyrosine phosphorylation;regulation of protein localization;signal transduction;protein amino acid dephosphorylation;negative regulation of insulin receptor signaling pathway;oogenesis;tyrosine metabolic process	insoluble fraction;endoplasmic reticulum membrane;anchored to membrane;cytosol;cytoplasmic vesicle;perinuclear region of cytoplasm;nucleus;insulin receptor complex	Low	0.07	1,934	3	1	1	1	0	0		1.498	1.008					1.253	0	0						0.572684
XP_035286117.1	cartilage-associated protein [Anguilla anguilla]		394	46,6	5,25							High	0.001	7,405	7	2	4	2	4.51	0		1.443	1.063					1.253	11.32	50.55						0.363792	1.10615e+06
XP_035235683.1	actin-related protein 2/3 complex subunit 5-like protein [Anguilla anguilla]	arp5l	150	16,9	6,58	g12763.t1	actin-related protein 2 3 complex subunit 5-like protein	arp2 3 complex 16 kda subunit 2 short=arc16-2	actin binding;structural constituent of cytoskeleton	regulation of actin filament polymerization;cellular component movement	Arp2/3 protein complex;cell projection;cytoplasm	Medium	0.019	4,142	17	2	2	2	1.9	0		1.533	0.972					1.2525	0	0						0.572684
XP_035253723.1	multidrug resistance-associated protein 1 [Anguilla anguilla]	mrp1	1513	168,2	7,93	g2227.t1	multidrug resistance-associated protein 1	atp-binding cassette sub-family c member 1 |leukotriene c transporter short=ltc4 transporter		response to stimulus;transport	plasma membrane	High	0	33,746	7	7	23	6	48.35	0		1.546	1.252	1.253	0.924	1.35	1.181	1.2525	27.54	12.38	6.2	6.62	6.19	14.51		0.0728303	2.99943e+06
XP_035240100.1	pre-mRNA-processing-splicing factor 8 [Anguilla anguilla]	prp8	2338	273,9	8,85	g33517.t1	pre-mrna-processing-splicing factor 8	splicing factor prp8				High	0	66,075	11	23	52	23	63.37	0		1.372	1.109	1.154	1.133	1.351	1.361	1.2525	25.7	40.87	28.93	23.28	18.65	24.33		0.0647883	7.35474e+06
XP_035290006.1	CAP-Gly domain-containing linker protein 2 isoform X1 [Anguilla anguilla]	clip2	1059	118,0	6,89	g4128.t1	cap-gly domain-containing linker protein 2	cytoplasmic linker protein 115 short=clip-115 |cytoplasmic linker protein 2 |williams-beuren syndrome chromosomal region 3 protein |williams-beuren syndrome chromosomal region 4 protein	microtubule plus-end binding;metal ion binding;protein homodimerization activity	negative regulation of microtubule depolymerization;mitosis	lamellar body;microtubule associated complex;dendrite;endosome;cytoplasmic microtubule;kinetochore;intermediate filament;tubulin complex	High	0	17,099	4	3	10	2	25.32	0		2.3	1.431	1.073	0.854			1.252	0	0	0	0				0.57518	1.0176e+06
XP_035249033.1	collagen alpha-3(VI) chain-like isoform X5 [Anguilla anguilla]	co6a3	2559	276,5	6,79	g6412.t1	collagen alpha-3 chain flags: precursor			multicellular organismal process	proteinaceous extracellular matrix	High	0	789,460	34	76	1106	15	2721.4	0		0.682	4.546	1.132	1.372	1.094	1.935	1.252	31.54	76.79	18.79	19.31	30.38	15.19		0.0280148	5.11621e+08
XP_035289949.1	peroxiredoxin-5, mitochondrial-like [Anguilla anguilla]	prdx5	190	20,1	8,87	g15195.t1	peroxiredoxin- mitochondrial	alu corepressor 1 |antioxidant enzyme b166 short=aoeb166 |liver tissue 2d-page spot 71b |plp |peroxiredoxin v short=prx-v |peroxisomal antioxidant enzyme |tpx type vi |thioredoxin peroxidase pmp20 |thioredoxin reductase flags: precursor	microtubule binding;peroxidase activity;caspase inhibitor activity;peroxiredoxin activity	cellular response to reactive oxygen species;inflammatory response;spindle assembly;cell redox homeostasis;oxidation reduction;negative regulation of apoptosis;peroxidase reaction	peroxisome;mitochondrion;cytosolic part;chloroplast;nucleus;plasma membrane;tubulin complex	High	0	75,447	54	8	57	6	101.48	0		1.476	1.106	2.023	1.123	1.281	1.223	1.252	15.55	31.26	31.07	16.71	10.19	7.01		0.0298457	9.88046e+06
XP_035267182.1	cohesin subunit SA-2 [Anguilla anguilla]	stag2	1283	146,8	5,58	g19572.t1	cohesin subunit sa-2	scc3 homolog 2 |stromal antigen 2	protein binding	meiotic sister chromatid cohesion;synaptonemal complex assembly;cell division;negative regulation of DNA endoreduplication;mitosis	male germ cell nucleus;transverse filament;meiotic cohesin complex;chromatin;actin cytoskeleton	High	0	11,079	3	4	11	2	13.95	0		0.711	1.219	1.285	1.351	1.146	1.615	1.252	36.64	42.35	0	0	0	0		0.262714	161302
XP_035270800.1	pre-B-cell leukemia transcription factor 1b isoform X1 [Anguilla anguilla]	pbx1	449	48,6	7,39	g14055.t1	pre-b-cell leukemia transcription factor 1	homeobox protein pbx1 |homeobox protein prl	DNA binding;protein heterodimerization activity;transcription factor activity;sequence-specific DNA binding;transcription factor binding;protein binding;transcription regulator activity;chromatin binding;transcription activator activity;specific RNA polymerase II transcription factor activity	positive regulation of cell proliferation;proximal/distal pattern formation;anterior/posterior pattern formation;branching involved in ureteric bud morphogenesis;sex differentiation;cell differentiation;urogenital system development;embryonic limb morphogenesis;adrenal gland development;negative regulation of transcription factor activity;regulation of transcription, DNA-dependent;embryonic hemop…	transcription factor complex;nucleus;cytoplasm;nucleolus;XY body;cellular_component	High	0	30,120	20	6	33	4	54.44	2		1.247	0.956	1.256	1.487	1.212	1.384	1.2515	42.52	23.82	7.69	2.96	16.15	13.45		0.0740574	4.91405e+06
XP_035291744.1	SUB1 regulator of transcription b [Anguilla anguilla]	tcp4	124	13,8	9,04	g6488.t1	activated rna polymerase ii transcriptional coactivator p15	sub1 homolog	single-stranded DNA binding;transcription coactivator activity	regulation of transcription from RNA polymerase II promoter;positive regulation of transcription	nucleolus;transcription factor complex	High	0	75,242	47	6	105	6	224.67	0		1.245	0.904	1.312	1.25	1.382	1.253	1.2515	60.87	15.24	15.57	12.99	17.69	23.75		0.0297854	2.85701e+07
XP_035244613.1	lysosomal acid glucosylceramidase [Anguilla anguilla]	glcm	518	58,0	8,02	g21631.t1	glucosylceramidase	acid beta-glucosidase |beta-glucocerebrosidase |d-glucosyl-n-acylsphingosine glucohydrolase flags: precursor	hydrolase activity, acting on glycosyl bonds;protein binding	lipid metabolic process;cellular process	lysosome;membrane	Low	0.077	1,834	2	1	3	1	0	0						1.469	1.033	1.251					0	0		0.678665	158380
XP_035239523.1	ER degradation-enhancing alpha-mannosidase-like protein 2 [Anguilla anguilla]		572	63,6	5,17							Low	0.068	1,968	2	1	1	1	0	0				1.021	1.481			1.251			0	0				0.678665	70624.4
XP_035256681.1	ictacalcin-like isoform X1 [Anguilla anguilla]	s10i	132	14,9	6,52	g18013.t1	ictacalcin		zinc ion binding;RAGE receptor binding;calcium-dependent protein binding;calcium ion binding;tau protein binding;protein heterodimerization activity;S100 beta binding;ATPase binding;protein homodimerization activity;S100 alpha binding	regulation of macromolecule biosynthetic process;endothelial cell migration;central nervous system development;learning or memory;epithelial to mesenchymal transition;axonogenesis;cell proliferation;regulation of gene expression;positive regulation of I-kappaB kinase/NF-kappaB cascade;cellular macromolecule biosynthetic process;regulation of cellular protein metabolic process;regulation of cellul…	neuron projection;membrane;sarcoplasmic reticulum;nucleolus;ruffle;perinuclear region of cytoplasm	High	0	330,069	45	10	987	10	2343.63	0		1.69	1.311	1.266	0.828	1.234	0.704	1.25	96.77	73.14	39.31	32.3	53.65	14.89		0.0290741	1.9156e+09
XP_035264701.1	casein kinase I isoform X1 [Anguilla anguilla]	kc1a	365	41,8	9,60	g19360.t1	casein kinase i isoform alpha short=cki-alpha	ck1	protein serine/threonine kinase activity;ATP binding	Wnt receptor signaling pathway;cell morphogenesis;cell division;mitosis;protein amino acid phosphorylation;serine family amino acid metabolic process	microtubule organizing center;condensed chromosome kinetochore	High	0	24,380	18	6	22	6	26.5	0		1.672	1.278	0.616	1.221	1.184	1.437	1.2495	34.16	11.83	16.96	4.58	49.56	21.99		0.155407	4.43252e+06
XP_035236524.1	histone-lysine N-methyltransferase 2D [Anguilla anguilla]		5064	542,8	5,64							Low	0.084	1,763	0	1	3	1	0	0				1.629	1.034	1.217	1.282	1.2495			0	0	0	0		0.680758
XP_035245051.1	translation machinery-associated protein 7 [Anguilla anguilla]		64	7,0	9,99							High	0	10,690	16	1	9	1	9.93	0		0.882	1.304	1.44	1.286	0.962	1.213	1.2495	0	0	0	0	0	0		0.267615	917633
XP_035246049.1	LOW QUALITY PROTEIN: large proline-rich protein BAG6 [Anguilla anguilla]		1232	129,9	5,54							Medium	0.031	3,270	1	1	7	1	16.14	0		1.792	1.455	1.044	0.907	0.993	1.496	1.2495	0	0	0	0	0	0		0.155407	1.68161e+06
XP_035257398.1	poly(U)-specific endoribonuclease-C-like [Anguilla anguilla]	endou	290	33,3	7,23	g25608.t1	poly -specific endoribonuclease	protein endou |uridylate-specific endoribonuclease	endonuclease activity;binding			High	0	72,796	52	12	77	11	185.76	1		1.246	1.312	1.411	0.953	1.253	1.116	1.2495	40.25	40.08	28.2	8.48	42.85	13.55		0.0311041	3.0758e+07
XP_035244859.1	basement membrane-specific heparan sulfate proteoglycan core protein-like [Anguilla anguilla]	pgbm	3545	384,3	6,15	g29415.t1	basement membrane-specific heparan sulfate proteoglycan core protein short=hspg	perlecan short=plc contains: |endorepellin contains: |lg3 peptide flags: precursor	protein C-terminus binding;protein binding;glycosaminoglycan binding;acetylcholine receptor regulator activity;structural constituent of cytoskeleton;laminin binding;calcium ion binding;molecular_function;G-protein coupled receptor activity	angiogenesis;cell adhesion;extracellular matrix organization;endochondral ossification;cardiac muscle tissue development;embryonic skeletal system morphogenesis;protein localization;chondrocyte differentiation;brain development;cartilage development involved in endochondral bone morphogenesis;positive regulation of cell-substrate adhesion;peptide cross-linking via chondroitin 4-sulfate glycosamin…	basement membrane;extracellular region;basal lamina;proteinaceous extracellular matrix;interstitial matrix;synapse;cell junction;extracellular matrix;cell surface;extracellular space;integral to membrane;plasma membrane	High	0	321,240	26	68	292	63	597.98	0		1.157	1.162	0.873	1.741	1.55	1.337	1.2495	50.12	23.47	13.02	30.19	36.5	21.2		0.0290741	5.38851e+07
XP_035248163.1	protein GPR107 [Anguilla anguilla]	gp107	550	62,7	6,29	g11107.t1	protein gpr107 flags: precursor		molecular_function	biological_process	integral to membrane;membrane;cellular_component	High	0.001	7,493	4	1	2	1	5.27	0		1.402	1.096					1.249	0	0						0.374673	597122
XP_035256805.1	latent-transforming growth factor beta-binding protein 1 [Anguilla anguilla]		1439	154,7	4,94							High	0	10,928	2	3	14	3	16.02	0		1.735	0.56	0.763	2.349			1.249	11.39	1.82	6.08	6.78				0.0778401	3.62567e+06
YP_163816.1	NADH dehydrogenase subunit 1 (mitochondrion) [Anguilla anguilla]		323	35,6	8,29							High	0	11,501	9	3	18	3	16.3	0		1.64	0.858	1.808	0.847			1.249	38.33	12.7	7.86	0.57				0.157423	2.94522e+06
XP_035279196.1	collagen alpha-1(XII) chain isoform X1 [Anguilla anguilla]	coca1	3829	413,7	6,10	g2511.t1	collagen alpha-1 chain flags: precursor		protein binding;extracellular matrix structural constituent conferring tensile strength	anatomical structure morphogenesis;skeletal system development;cell adhesion;collagen fibril organization;cellular developmental process;biological regulation	collagen type XII;intracellular part	High	0	461,154	31	86	464	75	912.44	0		1.072	1.425	1.023	2.231	0.947	1.532	1.2485	43.33	23.06	24.61	32.27	33.49	21.69		0.0296166	1.05966e+08
XP_035282388.1	zinc transporter 9 [Anguilla anguilla]	znt9	578	64,1	7,14	g12482.t1	zinc transporter 9 short= -9	solute carrier family 30 member 9	zinc ion transmembrane transporter activity;transcription factor activity	nucleotide-excision repair;zinc ion transport;regulation of transcription	cytoskeleton;membrane;transcription factor complex	Medium	0.019	3,993	3	2	6	2	0	0		1.563	0.934			1.658	0.854	1.2485	10.39	8.96			0	0		0.374673	802832
XP_035286453.1	V-type proton ATPase subunit d 2-like [Anguilla anguilla]		351	40,2	5,01							Low	0.06	2,200	5	1	2	1	0	0						1.608	0.889	1.2485					0	0		0.682854
XP_035237339.1	signal peptidase complex subunit 1-like [Anguilla anguilla]	spcs1	103	11,7	9,31	g7100.t1	signal peptidase complex subunit 1	microsomal signal peptidase 12 kda subunit short=spase 12 kda subunit	hydrolase activity	embryonic development ending in birth or egg hatching;growth;reproduction;proteolysis;nematode larval development;locomotion;receptor-mediated endocytosis	signal peptidase complex;integral to endoplasmic reticulum membrane	High	0.003	5,623	17	1	10	1	7.02	0		1.635	1.374	1.122	0.776	1.502	1.076	1.248	0	0	0	0	0	0		0.377424	837628
XP_035286024.1	acidic leucine-rich nuclear phosphoprotein 32 family member E [Anguilla anguilla]	an32e	250	28,1	4,01	g28071.t1	acidic leucine-rich nuclear phosphoprotein 32 family member e		protein binding;phosphatase inhibitor activity;cytoskeletal protein binding;cell adhesion molecule binding;protein C-terminus binding	biological_process;nucleocytoplasmic transport;regulation of transcription;transcription;intracellular signaling pathway;regulation of cell proliferation	cytoplasm;nucleus;cytoplasmic membrane-bounded vesicle;perinuclear region of cytoplasm;endoplasmic reticulum;nuclear matrix	High	0	24,057	36	6	13	6	23.3	0		1.662	1.234	1.262	0.983			1.248	35.78	9.15	0	0				0.272579	3.60487e+06
XP_035240002.1	trafficking protein particle complex 6b-like [Anguilla anguilla]	tpc6a	161	18,3	5,91	g18915.t1	trafficking protein particle complex subunit 6a short=trapp complex subunit 6a		molecular_function	vesicle-mediated transport;biological_process;transport	endoplasmic reticulum;Golgi apparatus;cellular_component	High	0.002	6,219	8	1	5	1	9.35	0		1.61	0.961	1.113	1.381	1.207	1.289	1.248	0	0	0	0	0	0		0.377424	1.04634e+06
XP_035244908.1	retinol dehydrogenase 5 [Anguilla anguilla]	rdh1	323	36,0	8,51	g22460.t1	11-cis retinol dehydrogenase short=11-cis rdh		retinol dehydrogenase activity;alcohol dehydrogenase (NAD) activity;3-alpha(17-beta)-hydroxysteroid dehydrogenase (NAD+) activity	retinol metabolic process;9-cis-retinoic acid biosynthetic process;androgen metabolic process;progesterone metabolic process;estrogen metabolic process	integral to endoplasmic reticulum membrane;intracellular organelle lumen;microsome;mitochondrial part	High	0	8,876	7	2	5	2	9.04	0		0.618	1.878					1.248	0	0						0.684952	781784
XP_035250650.1	disco-interacting protein 2 homolog A-like isoform X1 [Anguilla anguilla]	dip2a	1615	175,7	8,13	g22991.t1	disco-interacting protein 2 homolog a short=dip2 homolog a		catalytic activity;transcription factor binding;molecular_function	metabolic process;multicellular organismal development;biological_process	nucleus;cellular_component	High	0	13,512	4	5	14	3	10.31	0		1.698	1.252	0.981	1.243			1.2475	0	0	0	0				0.585212	409328
XP_035272643.1	vacuolar protein sorting-associated protein 13C isoform X1 [Anguilla anguilla]	vp13c	3764	419,1	6,68	g983.t1	vacuolar protein sorting-associated protein 13c		protein binding;molecular_function	protein localization;Golgi to endosome transport;protein transport;locomotory behavior;nervous system development;social behavior;transport;biological_process;late endosome to vacuole transport;intracellular protein transport;protein retention in Golgi apparatus	intracellular;cellular_component;nucleus;endosome	High	0	63,072	7	18	40	18	53.39	0		1.331	1.411	1.164	0.891	1.338	1.153	1.2475	15.55	44.49	26.06	3.47	25.98	11.89		0.0791354	6.18988e+06
XP_035263428.1	H/ACA ribonucleoprotein complex subunit 2-like protein [Anguilla anguilla]	nhp2	152	16,8	8,84	g21104.t1	h aca ribonucleoprotein complex subunit 2-like protein	nucleolar protein family a member 2-like protein |snornp protein nhp2	snoRNA binding;rRNA pseudouridylation guide activity	positive regulation of growth rate;RNA splicing;endonucleolytic cleavage of tetracistronic rRNA transcript (SSU-rRNA, LSU-rRNA, 4.5S-rRNA, 5S-rRNA);nervous system development;receptor-mediated endocytosis;mRNA processing;rRNA pseudouridine synthesis	small nuclear ribonucleoprotein complex;Cajal body;precatalytic spliceosome;nucleolus;small nucleolar ribonucleoprotein complex	High	0.002	6,295	21	2	21	2	7.11	0		1.26	1.526	0.981	0.969	1.493	1.234	1.247	0	0	8.23	35.79	0	0		0.380188	1.18905e+06
XP_035282259.1	attractin-like isoform X1 [Anguilla anguilla]		1378	151,8	6,89							Low	0.118	1,524	1	1	1	1	1.62	0						1.071	1.423	1.247					0	0		0.687053	361686
XP_035239246.1	1-phosphatidylinositol 4,5-bisphosphate phosphodiesterase gamma-1 [Anguilla anguilla]	plcg1	1313	150,8	6,07	g1590.t1	1-phosphatidylinositol- -bisphosphate phosphodiesterase gamma-1	plc-148 |phosphoinositide phospholipase c-gamma-1 |phospholipase c-ii short=plc-ii |phospholipase c-gamma-1 short=plc-gamma-1	receptor signaling protein activity;phosphoinositide phospholipase C activity;phosphoprotein binding;glutamate receptor binding;insulin receptor binding	inositol trisphosphate biosynthetic process;response to lipopolysaccharide;response to hydrogen peroxide;intracellular signaling pathway;response to magnesium ion;response to organic nitrogen;response to ATP;elevation of cytosolic calcium ion concentration;response to gravity;regulation of gene expression;negative regulation of programmed cell death;phospholipid catabolic process;vesicle-mediated…	neuron projection;membrane fraction;cytosol;insulin receptor complex	High	0	8,147	4	3	4	3	2.99	0		1.8	1.352	0.981	1.141			1.2465	0	0	0	0				0.587733	2.9695e+06
XP_035235246.1	erythrocyte band 7 integral membrane protein-like isoform X1 [Anguilla anguilla]	stom	283	31,3	6,38	g13197.t1	erythrocyte band 7 integral membrane protein	protein |stomatin	protein binding	mechanosensory behavior;protein homooligomerization;signal transduction;excretion	cytoskeleton;integral to plasma membrane;melanosome;neuron projection membrane;membrane raft	High	0	148,824	59	16	336	7	902.02	0	Acetyl [N-Term]	2.07	1.106	0.891	0.875	1.387	1.604	1.2465	17.79	56.6	11.13	12.87	40.49	28.1		0.0714008	2.13361e+07
XP_035250108.1	rho guanine nucleotide exchange factor 7-like isoform X1 [Anguilla anguilla]	arhg7	862	97,3	6,87	g10906.t1	rho guanine nucleotide exchange factor 7	beta-pix |cool-1 |pak-interacting exchange factor beta |p85	Rho guanyl-nucleotide exchange factor activity;protein binding	astrocyte cell migration;signal transduction;regulation of Rho protein signal transduction;induction of apoptosis by extracellular signals;regulation of GTPase activity	cytosol;focal adhesion;growth cone	High	0	24,325	10	5	14	4	23.74	0		1.89	1.331	1.162	1.038			1.2465	34.51	24.42	0	0				0.275084	1.65906e+06
XP_035243648.1	tensin-2-like isoform X1 [Anguilla anguilla]	tens	1611	175,6	7,59	g18614.t1	tensin		actin binding;protein binding;phosphoprotein phosphatase activity;hydrolase activity;metal ion binding;protein kinase binding;receptor binding;molecular_function	intracellular signaling pathway;negative regulation of cell proliferation;multicellular organism growth;kidney development;multicellular organismal homeostasis;response to muscle activity;collagen metabolic process;cellular homeostasis;biological_process;cell migration;lung alveolus development;positive regulation of cell proliferation	cytoplasm;cytoskeleton;cell junction;adherens junction;focal adhesion;plasma membrane;membrane;cellular_component	High	0	81,739	12	17	73	13	151.91	0		1.355	1.161	1.303	1.104	1.19	1.486	1.2465	32.69	18.99	9.41	7.31	18.65	5.59		0.0714008	9.9962e+06
XP_035244698.1	E3 ubiquitin-protein ligase DTX3L-like isoform X1 [Anguilla anguilla]	dtx3l	948	105,4	7,02	g23128.t1	e3 ubiquitin-protein ligase dtx3l	b-lymphoma- and bal-associated protein |protein deltex-3-like |rhysin-2 short=rhysin2	ligase activity;protein binding	chromatin modification	intracellular part	Medium	0.033	3,189	1	1	2	1	0	0				1.291	1.205	1.287	1.155	1.246			0	0	0	0		0.689156
XP_035236399.1	RAB5A, member RAS oncogene family, b [Anguilla anguilla]	rab5a	216	23,5	7,77	g18656.t1	ras-related protein rab-5a		GTP-dependent protein binding;GTP binding;GDP-dissociation inhibitor binding;transcription factor activity;GDP binding;GTPase activity	regulation of endocytosis;positive gravitropism;endosome organization;regulation of intracellular protein transport;small GTPase mediated signal transduction;lateral root development;regulation of vesicle fusion;response to heat;regulation of long-term neuronal synaptic plasticity;response to auxin stimulus;fruit morphogenesis;regulation of transcription	membrane raft;synaptosome;melanosome;cytosol;late endosome;dendrite;ruffle;endocytic vesicle;neuronal cell body;axon;synaptic vesicle;perinuclear region of cytoplasm;plasma membrane;early endosome membrane;zymogen granule membrane;transcription factor complex	High	0	142,356	72	12	256	2	732.15	6		1.759	1.209	1.283	0.948	1.358	1.097	1.246	17.56	11.31	3.24	6.23	24.48	18.39		0.033352	4.68817e+07
XP_035235228.1	hexokinase-2 isoform X1 [Anguilla anguilla]	hxk1	920	102,6	6,09	g20729.t1	hexokinase-1	brain form hexokinase |hexokinase type i short=hk i	protein serine/threonine kinase activity;hormone binding;magnesium ion binding;glucokinase activity;glucose binding;ATP binding;protein phosphatase binding;ADP binding	positive regulation of insulin secretion;carbohydrate phosphorylation;negative regulation of epinephrine secretion;glucose 6-phosphate metabolic process;elevation of cytosolic calcium ion concentration;vesicle targeting;NADP metabolic process;immune response;second-messenger-mediated signaling;cellular glucose homeostasis;positive regulation of glycogen biosynthetic process;detection of glucose;p…	soluble fraction;actin filament;cytosol;nucleoplasm;secretory granule;mitochondrial outer membrane;cell cortex part;nucleolus	High	0	33,157	9	8	63	4	142.15	0		1.787	1.312	1.179	1.178			1.2455	0	0	0	0				0.689156	181805
XP_035251997.1	cytoskeleton-associated protein 5-like isoform X1 [Anguilla anguilla]	ckap5	2040	225,2	8,27	g24012.t1	cytoskeleton-associated protein 5		binding;microtubule binding;ribonucleoprotein binding;protein binding	centrosome organization;cell cycle;cell division;mitosis;RNA transport;establishment or maintenance of microtubule cytoskeleton polarity;spindle organization	cytoplasm;microtubule cytoskeleton;gamma-tubulin complex;centrosome;cytosol	High	0	28,609	6	10	16	10	13.66	0		1.591	1.251	1.162	1.24	1.184	1.55	1.2455	8.41	23.7	17.54	8.15	0	0		0.277605	1.52696e+06
XP_035260554.1	myosin-10-like [Anguilla anguilla]		1647	191,4	5,40	g22968.t1						High	0	691,699	49	81	1478	29	3242.42	0		1.456	0.867	1.265	1.06	1.225	1.607	1.245	55.46	27.39	13	22.09	11.14	25.86		0.0339806	3.58382e+07
XP_035278028.1	crooked neck-like protein 1 [Anguilla anguilla]	crnl1	810	96,1	5,39	g2513.t1	crooked neck-like protein 1	crooked neck homolog |crooked neck protein	RNA binding	spliceosome assembly	cytoplasm;spliceosomal complex;nuclear speck	High	0	17,543	7	5	16	5	14.78	0		0.823	1.16	1.362	1.328	1.093	1.916	1.244	0	0	0	0	4.19	17.82		0.282695	1.12931e+06
XP_035269232.1	probable phospholipid-transporting ATPase IF isoform X1 [Anguilla anguilla]		1157	131,8	7,18							Medium	0.016	4,355	3	2	2	2	0	0				1.57	0.918			1.244			0	0				0.69337	193269
XP_035282524.1	exocyst complex component 6B isoform X1 [Anguilla anguilla]		816	93,4	6,20							High	0	11,080	4	3	12	2	27.9	0	Met-loss+Acetyl [N-Term]			1.287	1.201			1.244			0	0				0.388553	1.83619e+06
XP_035236233.1	serine/arginine-rich splicing factor 9 [Anguilla anguilla]	srsf9	248	28,5	10,02	g17682.t1	serine arginine-rich splicing factor 9	pre-mrna-splicing factor srp30c |splicing arginine serine-rich 9	RNA binding;nucleotide binding;nucleic acid binding;RS domain binding;protein binding;transcription regulator activity;calmodulin binding	mRNA splice site selection;RNA splicing;mRNA processing;in utero embryonic development;cardiac muscle contraction;embryonic development ending in birth or egg hatching;response to biotic stimulus;gonad development;positive regulation of vulval development;spermatogenesis;reproduction;multicellular organismal development;embryonic development;gastrulation with mouth forming first;regulation of gro…	nucleus;cytoplasm;spliceosomal complex;nuclear speck;interchromatin granule	High	0	37,323	30	8	64	2	89.65	0		1.397	1.088	1.629	0.932	1.875	0.908	1.2425	0	0	0	0	0	0		0.597865	2.35897e+06
XP_035234566.1	histone H1-like [Anguilla anguilla]	h13	195	20,6	12,00	g16986.t1	histone	histone h1c	protein binding;DNA binding	nucleosome positioning;nucleosome assembly;xenobiotic metabolic process;defense response to bacterium;defense response to Gram-negative bacterium;defense response to Gram-positive bacterium;muscle organ development;spermatogenesis	chromosome;nucleosome;nucleus;extracellular region	High	0	14,242	15	3	37	2	102.54	0				1.186	1.299			1.2425			0	0				0.597865	911368
XP_035279864.1	rho GTPase-activating protein 45, partial [Anguilla anguilla]	hmha1	1116	122,1	5,86	g25549.t1	minor histocompatibility protein ha-1		metal ion binding;GTPase activator activity	signal transduction;intracellular signaling pathway	intracellular	High	0.005	5,165	2	1	5	1	7.28	0						1.505	0.979	1.242					0	0		0.697593	183090
XP_035260967.1	NME/NM23 nucleoside diphosphate kinase 2a [Anguilla anguilla]	ndka	153	17,3	5,81	g7922.t1	nucleoside diphosphate kinase a short=ndk a short=ndp kinase a	metastasis inhibition factor nm23 |ndpk-a |tumor metastatic process-associated protein |nm23-m1	GTP binding;magnesium ion binding;identical protein binding;nucleoside diphosphate kinase activity;ATP binding;transcription factor activity;gamma-tubulin binding;deoxyribonuclease activity	positive regulation of keratinocyte differentiation;GTP biosynthetic process;nucleoside diphosphate phosphorylation;positive regulation of epithelial cell proliferation;negative regulation of myeloid leukocyte differentiation;nervous system development;negative regulation of apoptosis;CTP biosynthetic process;endocytosis;negative regulation of cell proliferation;response to cAMP;cell adhesion;res…	soluble fraction;lamellipodium;cytosol;microsome;intermediate filament;plasma membrane;perinuclear region of cytoplasm;mitochondrion;centrosome;ruffle;transcription factor complex;tubulin complex	Low	0.067	2,007	8	1	1	1	0	0				0.944	1.54			1.242			0	0				0.600411
XP_035254990.1	ATP-dependent RNA helicase DDX39A-like [Anguilla anguilla]	ddx39	427	49,0	5,59	g19634.t1	atp-dependent rna helicase ddx39	dead box protein 39	helicase activity;nucleic acid binding;nucleotide binding;molecular_function;ATP binding;ATP-dependent helicase activity;hydrolase activity;protein binding;RNA binding;amino acid transmembrane transporter activity;RNA-dependent ATPase activity;ATP-dependent RNA helicase activity;identical protein binding;U4 snRNA binding;peptide antigen binding;L-cystine transmembrane transporter activity;ATP-dep…	auxin biosynthetic process;mRNA processing;RNA splicing;biological_process;mRNA export from nucleus;nuclear mRNA splicing, via spliceosome;mRNA transport;transport;spliceosome assembly;amino acid transport;neutral amino acid transport;intronless viral mRNA export from host nucleus;transmembrane transport;protein complex assembly;RNA secondary structure unwinding;cellular amino acid metabolic proc…	nucleus;cellular_component;spliceosomal complex;nuclear speck;integral to plasma membrane;plasma membrane;U6 snRNP;U4 snRNP;transcription export complex;chromosome	High	0	216,337	61	22	287	4	723.98	0	Met-loss+Acetyl [N-Term]	0.85	1.351	1.354	1.132	0.991	1.744	1.2415	32.21	25.11	43.12	10.63	42.24	52.95		0.036603	1.27436e+07
XP_035257501.1	NLR family CARD domain-containing protein 3-like [Anguilla anguilla]		1238	138,6	6,39							High	0	177,725	27	26	283	1	612.94	1		0.998	1.291	1.192	1.462	0.866	1.455	1.2415	17.24	21.63	0	0	0	0		0.0872801	7.10068e+06
XP_035261980.1	dephospho-CoA kinase domain-containing protein [Anguilla anguilla]	dcakd	229	25,9	7,94	g10765.t1	dephospho- kinase domain-containing protein		ATP binding;dephospho-CoA kinase activity	coenzyme A biosynthetic process;pantothenate biosynthetic process	mitochondrion	Low	0.077	1,831	6	1	2	1	0	0						1.464	1.018	1.241					0	0		0.699708
XP_035285156.1	cyclin-dependent kinase 6 [Anguilla anguilla]	cdk6	323	36,2	5,58	g12105.t1	cell division protein kinase 6	serine threonine-protein kinase plstire	cyclin-dependent protein kinase activity;protein complex binding;identical protein binding;ATP binding;cyclin binding;histone kinase activity	positive regulation of fibroblast proliferation;response to lead ion;G1/S transition of mitotic cell cycle;cell dedifferentiation;negative regulation of epithelial cell proliferation;positive regulation of translation;response to electrical stimulus;regulation of erythrocyte differentiation;positive regulation of apoptosis;traversing start control point of mitotic cell cycle;organ regeneration;ne…	cyclin-dependent protein kinase holoenzyme complex;sex chromosome;cytosol;microsome;perinuclear region of cytoplasm;transcription factor complex;ruffle	High	0.005	5,036	9	2	4	1	6.51	0		1.475	1.006					1.2405	0	0						0.699708
XP_035278993.1	myosin VIa isoform X1 [Anguilla anguilla]	myo6	1298	149,4	8,35	g2506.t1	myosin-vi	unconventional myosin-6	minus-end directed microfilament motor activity;ADP binding;actin filament binding;ATP binding;nucleotide binding;actin binding;calmodulin binding;protein binding;motor activity;protein homodimerization activity;plus-end directed microfilament motor activity;ATPase activity, coupled;myosin VI light chain binding;microtubule binding;myosin light chain binding;protein anchor;ATPase activity;microfi…	locomotory behavior;endocytosis;positive regulation of transcription from RNA polymerase II promoter;synaptic transmission;regulation of secretion;protein targeting;actin filament-based movement;DNA damage response, signal transduction by p53 class mediator;intracellular protein transport;inner ear morphogenesis;glutamate secretion;synapse assembly;regulation of synaptic plasticity;dendrite devel…	cytosol;neuronal cell body;perinuclear region of cytoplasm;plasma membrane;clathrin coated vesicle membrane;cytoplasmic membrane-bounded vesicle;nuclear membrane;clathrin-coated endocytic vesicle;DNA-directed RNA polymerase II, holoenzyme;nucleoplasm;ruffle membrane;unconventional myosin complex;ruffle;vesicle membrane;cell cortex;coated pit;endocytic vesicle;axon;cytoplasm;filamentous actin;Golg…	High	0	14,844	5	4	12	4	26.71	0		1.7	0.965	1.17	1.091	1.311	1.334	1.2405	0	0	6.69	11.21	0	0		0.290446	1.38719e+06
XP_035244123.1	choline/ethanolaminephosphotransferase 1b isoform X1 [Anguilla anguilla]		429	47,5	8,12							High	0.005	5,069	3	1	6	1	6.33	0		1.359	1.175	1.306	1.039	1.443	0.919	1.2405	0	0	0	0	0	0		0.602961	391017
XP_035287801.1	rab proteins geranylgeranyltransferase component A 1 isoform X1 [Anguilla anguilla]	rae1	729	80,1	4,53	g21323.t1	rab proteins geranylgeranyltransferase component a 1	choroideraemia protein |rab escort protein 1 short=rep-1 |tcd protein	GTPase regulator activity;catalytic activity	transport;establishment of localization in cell;chromatin silencing;visual perception	aster;Ino80 complex;perinuclear region of cytoplasm;spindle pole	High	0.001	7,120	1	1	12	1	18.55	0		1.529	1.188	1.292	0.879	1.399	0.913	1.24	0	0	0	0	0	0		0.176464	3.54727e+06
XP_035278880.1	complement component C8 beta chain [Anguilla anguilla]	co8b	580	65,0	7,30	g8727.t1	complement component c8 beta chain	complement component 8 subunit beta flags: precursor		complement activation;cell death;innate immune response	extracellular region;integral to plasma membrane	Low	0.055	2,586	3	1	1	1	2.03	0		1.755	0.724					1.2395	0	0						0.605517
XP_035289703.1	DNA ligase 3 [Anguilla anguilla]	dnli3	1013	113,2	9,04	g12615.t1	dna ligase 3	dna ligase iii |polydeoxyribonucleotide synthase 3	nucleotidyltransferase activity;protein binding;zinc ion binding;DNA binding;DNA ligase (ATP) activity;ATP binding	reciprocal meiotic recombination;auxin biosynthetic process;spermatogenesis;cell division;V(D)J recombination;transcription;DNA replication;DNA repair	nucleoplasm	High	0	18,774	4	5	19	5	38.48	0		1.177	0.949	1.301	1.642	0.962	1.704	1.239	22.06	15.98	11.59	2.21	2.22	8.44		0.0915991	3.98337e+06
XP_035278228.1	laminin subunit alpha-4 [Anguilla anguilla]	lama4	1883	208,3	7,23	g11257.t1	laminin subunit alpha-4	laminin-14 subunit alpha |laminin-8 subunit alpha |laminin-9 subunit alpha flags: precursor			basement membrane	High	0	355,588	32	49	513	49	1155.31	0		1.202	1.276	0.693	1.31	1.183	1.465	1.239	56.84	46.52	12.6	27.03	29.32	28.93		0.0355368	1.50056e+08
XP_035262359.1	plexin domain-containing protein 1 isoform X1 [Anguilla anguilla]	pxdc1	494	54,8	5,81	g18498.t1	plexin domain-containing protein 1	tumor endothelial marker 7 flags: precursor		angiogenesis	plasma membrane	High	0.001	7,416	7	2	5	2	3.31	0		2.124	1.171	1.307	1.054			1.239	11.98	16.41	0	0				0.608077	300116
XP_035238554.1	tubulin alpha 5 isoform X2 [Anguilla anguilla]	tba1c	450	50,1	5,14	g7793.t1	tubulin alpha-1c chain		GTP binding;GTPase activity;nucleotide binding;structural molecule activity;structural constituent of cytoskeleton;protein binding;protein heterodimerization activity;protein domain specific binding	protein polymerization;microtubule-based movement;microtubule cytoskeleton organization;microtubule-based process;cellular process;cytokinesis;mitotic cell cycle spindle assembly checkpoint;antimicrobial humoral response;mitotic spindle organization	microtubule;protein complex;cytoplasmic microtubule;cytosol;lipid particle;tubulin complex;spindle;microtubule basal body;cilium	High	0	379,748	63	24	651	2	1914.39	0		2.31	1.295	1.183	1.007	0.972	1.425	1.239	9.67	29.6	14.52	7.63	0	0		0.0915991	1566559
XP_035241412.1	SR-related and CTD-associated factor 4-like isoform X1 [Anguilla anguilla]	sfr15	1097	118,7	9,32	g31424.t1	splicing arginine serine-rich 15	ctd-binding sr-like protein ra4	RNA binding;nucleotide binding;nucleic acid binding;protein C-terminus binding;RNA polymerase core enzyme binding;protein domain specific binding;molecular_function	mRNA processing;transcription from RNA polymerase II promoter;biological_process	nucleolus;nucleus;nuclear matrix	High	0.001	6,539	1	2	7	2	8.95	0		1.25	1.302	1.119	1.227	1.091	1.526	1.2385	0	0	0	0	6.71	33.66		0.178681	931782
XP_035236008.1	lamin-B1-like [Anguilla anguilla]	lmnb1	589	66,4	5,02	g9190.t1	lamin-b1 flags: precursor		structural molecule activity;protein binding;molecular_function	ventricular cardiac muscle cell development;nuclear envelope organization;sterol regulatory element binding protein nuclear translocation;spermatogenesis;nucleus organization;muscle organ development;biological_process	lamin filament;membrane;nuclear inner membrane;nuclear envelope;nuclear matrix;nucleus;intermediate filament;cytoplasm;plasma membrane;insoluble fraction;perinuclear region of cytoplasm;nuclear lamina	High	0	83,363	27	17	137	10	340.28	0		1.019	1.097	0.898	1.429	1.464	1.38	1.2385	25.27	35.71	8.59	18.63	17.16	9.83		0.0810674	5.32279e+06
XP_035243642.1	ras-related protein Rab-22A [Anguilla anguilla]	rab31	194	21,6	7,80	g9247.t1	ras-related protein rab-31		GTP-dependent protein binding;GTP binding;DNA binding;GDP binding;GTPase activity	regulation of endocytosis;positive gravitropism;endosome organization;protein transport;small GTPase mediated signal transduction;Golgi vesicle transport;lateral root development;response to heat;response to auxin stimulus;fruit morphogenesis	membrane raft;neuron projection;trans-Golgi network;membrane fraction;late endosome;ruffle;endocytic vesicle;early endosome;plasma membrane;endosome membrane	High	0	19,989	33	4	21	2	46.16	0				1.192	0.902	1.285	1.302	1.2385			14.3	20.18	0	0		0.402742	435710
XP_035254570.1	VPS35 endosomal protein sorting factor-like [Anguilla anguilla]	cp062	967	108,6	7,05	g27394.t1	upf0505 protein c16orf62 homolog		molecular_function	biological_process	integral to membrane;membrane	High	0	16,765	7	5	13	5	17.76	0		1.316	1.166	1.298	1.158	1.178	1.713	1.238	24.86	11.69	10.69	17.56	0	0		0.180919	151615
XP_035248425.1	nucleolar protein 58 [Anguilla anguilla]	nop58	544	60,6	7,55	g26428.t1	nucleolar protein 58	nucleolar protein 5	rRNA methyltransferase activity;DNA binding;snoRNA binding;unfolded protein binding;snoRNP binding	snRNP protein import into nucleus;cell growth;rRNA modification	Cajal body;pre-snoRNP complex;box C/D snoRNP complex;membrane	High	0	76,296	23	9	63	9	128.81	0		1.415	0.773	1.232	1.002	1.244	1.362	1.238	54.53	15.65	19.11	10.31	19.86	20.67		0.0396499	7.7276e+06
XP_035239369.1	phosphatidylinositol 5-phosphate 4-kinase type-2 gamma [Anguilla anguilla]	pi42c	418	47,3	6,93	g23396.t1	phosphatidylinositol-5-phosphate 4-kinase type-2 gamma	phosphatidylinositol-5-phosphate 4-kinase type ii gamma short=pi p 4-kinase type ii gamma short=pip4kii-gamma	identical protein binding;1-phosphatidylinositol-4-phosphate 5-kinase activity;ATP binding;receptor signaling protein activity	phosphatidylinositol biosynthetic process;cell surface receptor linked signaling pathway;signal transduction	membrane;endoplasmic reticulum	High	0	14,364	9	4	17	2	36.69	0		1.037	1.171			1.419	1.305	1.238	28.01	37.86			0	0		0.29834	1.67857e+06
XP_035243156.1	retinoblastoma-binding protein 5 isoform X1 [Anguilla anguilla]	rbbp5	558	61,1	5,21	g16011.t1	retinoblastoma-binding protein 5 short=rbbp-5		histone methyltransferase activity (H3-K4 specific);promoter binding;protein binding;protein dimerization activity;transcription initiation factor activity;transcription factor activity;histone acetyltransferase activity;transcription regulator activity;DNA binding;histone binding;transcription corepressor activity;transcription activator activity;protein N-terminus binding;beta-catenin binding	histone H3-K4 methylation;chromatin modification;response to estrogen stimulus;regulation of transcription;interspecies interaction between organisms;RNA elongation from RNA polymerase II promoter;transcription initiation from RNA polymerase II promoter;transcription;biological_process;chromatin silencing;negative regulation of transcription by glucose;response to cation stress;chromatin remodeli…	nucleus;histone methyltransferase complex;MLL1 complex;mitochondrial outer membrane;mitochondrion;membrane;transcription factor TFIID complex;intracellular membrane-bounded organelle;actin cytoskeleton;cytoplasm;nucleolus;transcription factor TFTC complex;nucleoplasm;protein complex;cytosol;nuclear chromatin;transcriptional repressor complex;spindle microtubule;histone deacetylase complex	High	0.001	7,614	8	2	4	2	4.16	0		2.082	1.952	1.436	0.854	1.04	1.016	1.238	0	0	0	0	0	0		0.610642	267130
XP_035285813.1	coiled-coil domain-containing protein 127-like isoform X1 [Anguilla anguilla]		293	34,3	9,17							High	0	15,559	20	5	12	5	15.88	0		1.346	1.181	1.347	0.679	0.819	1.295	1.238	0	0	0	0	0	0		0.29834	7.06636e+06
XP_035264726.1	glycogen synthase kinase-3 beta isoform X1 [Anguilla anguilla]	gsk3b	424	47,1	8,87	g6080.t1	glycogen synthase kinase-3 beta short=gsk-3 beta		protein serine/threonine kinase activity;protein binding;nucleotide binding	positive regulation of growth rate;embryonic development ending in birth or egg hatching;negative regulation of Wnt receptor signaling pathway;mitotic spindle organization;hatching;nematode larval development;locomotion;receptor-mediated endocytosis;gene expression;serine family amino acid metabolic process;phosphorylation		High	0	15,151	14	4	12	2	25.5	0		2.021	1.355	0.899	0.947	1.276	1.199	1.2375	0	0	0	0	0	0		0.29834	687078
XP_035245408.1	collagen alpha-1(XII) chain-like isoform X1 [Anguilla anguilla]	coca1	3109	336,9	5,43	g801.t1	collagen alpha-1 chain flags: precursor		protein binding	cellular process;cellular component organization	proteinaceous extracellular matrix	High	0	537,265	36	87	639	76	1289.56	13		0.95	1.991	0.762	2.403	0.641	1.524	1.237	45.83	37.73	12.9	36.63	15.08	24.71		0.0368348	1.79391e+08
XP_035282640.1	CWF19-like protein 1 isoform X1 [Anguilla anguilla]		544	61,8	7,47							High	0	14,381	9	3	15	3	22.65	0		2.041	1.027	1.129	1.345	1.354	1.064	1.237	79.26	24.26	19.44	37.79	3.46	12.84		0.183178	1.82265e+06
XP_035236004.1	probable rRNA-processing protein EBP2 [Anguilla anguilla]	ebp2	311	35,1	9,92	g4728.t1	probable rrna-processing protein ebp2		protein binding	chromosome segregation;rRNA processing	nucleolus;membrane fraction	Medium	0.019	4,154	9	2	2	2	4.52	0		1.611	0.862					1.2365	0	0						0.613212
XP_035234652.1	exosome RNA helicase MTR4 [Anguilla anguilla]	sk2l2	1034	116,4	6,34	g2901.t1	superkiller viralicidic activity 2-like 2	atp-dependent helicase skiv2l2	protein binding;ATP-dependent helicase activity;nucleic acid binding;ATP binding	embryonic development ending in birth or egg hatching;RNA catabolic process;positive regulation of growth rate;auxin biosynthetic process;mRNA processing;locomotion;morphogenesis of an epithelium;RNA splicing;ncRNA metabolic process;nematode larval development;hermaphrodite genitalia development;ncRNA processing	nucleolus;spliceosomal complex;TRAMP complex	High	0	7,940	5	4	4	4	4.21	0	Met-loss+Acetyl [N-Term]	1.599	1.055			1.107	1.366	1.2365	0	0			0	0		0.613212
XP_035274144.1	beta-galactosidase [Anguilla anguilla]		647	71,3	6,48							Medium	0.012	4,967	3	1	1	1	2.71	0						1.413	1.06	1.2365					0	0		0.613212
XP_035291396.1	transcription factor BTF3 [Anguilla anguilla]	btf3	162	17,6	6,81	g6760.t1	transcription factor btf3	rna polymerase b transcription factor 3	protein binding;transcription factor activity;RNA polymerase II transcription factor activity	positive regulation of growth rate;hermaphrodite genitalia development;body morphogenesis;inductive cell migration;receptor-mediated endocytosis;negative regulation of apoptosis;in utero embryonic development;regulation of transcription from RNA polymerase II promoter	mitochondrion;integral to membrane;transcription factor complex	High	0	18,979	47	3	6	3	8.64	0		1.445	1.082	1.362	1.11			1.236	0	0	0	0				0.411402	1.66215e+06
XP_035256111.1	ankyrin-3-like isoform X1 [Anguilla anguilla]	ank2	4486	490,0	6,51	g5333.t1	ankyrin-2 short=ank-2	ankyrin-b |brain ankyrin |non-erythroid ankyrin		macromolecule localization;protein amino acid ADP-ribosylation;organelle organization;biological regulation	membrane;nuclear envelope;intracellular non-membrane-bounded organelle;cytoplasmic part	High	0	27,272	3	9	23	7	10.88	1		1.778	1.596	1.152	1.033	1.136	1.32	1.236	5.14	31.4	28.89	20.25	25.69	57.71		0.303681	2.78118e+06
XP_035291996.1	LIM domain-binding protein 3 isoform X1 [Anguilla anguilla]	paxi	1214	130,0	6,48	g14315.t1	paxillin		protein kinase binding;metal ion binding;BH4 domain binding;zinc ion binding;protein binding;vinculin binding;I-SMAD binding;androgen receptor binding;transcription coactivator activity;Roundabout binding;actinin binding;protein N-terminus binding;protein kinase C binding;actin binding	focal adhesion assembly;activation of MAPK activity;branching morphogenesis of a tube;cell adhesion;peptidyl-tyrosine phosphorylation;cellular component movement;cytoskeleton organization;cell-matrix adhesion;integrin-mediated signaling pathway;lamellipodium assembly;cellular response to reactive oxygen species;muscle contraction;signal complex assembly;signal transduction;protein complex assembl…	focal adhesion;lamellipodium;cell junction;cytoplasm;cytoskeleton;cell leading edge;plasma membrane;microtubule associated complex;nucleus;nuclear matrix;intracellular;actin cytoskeleton;Z disc;membrane fraction;cytosol;postsynaptic density	High	0	47,486	10	9	42	9	49.95	0		1.426	1.521	0.974	1.311	0.929	1.161	1.236	57.63	27.32	16.83	13.93	25.76	15.17		0.0849559	5.82973e+06
XP_035289890.1	ribose-phosphate pyrophosphokinase 1a isoform X1 [Anguilla anguilla]	prps1	320	34,9	6,73	g9049.t1	ribose-phosphate pyrophosphokinase 1	phosphoribosyl pyrophosphate synthase i short=prs-i	ATP binding;magnesium ion binding;kinase activity;ribose phosphate diphosphokinase activity;protein homodimerization activity	purine ribonucleoside salvage;urate biosynthetic process;histidine biosynthetic process;hypoxanthine biosynthetic process;pyrimidine nucleotide biosynthetic process;nervous system development;tryptophan biosynthetic process;'de novo' pyrimidine base biosynthetic process;'de novo' IMP biosynthetic process;pentose-phosphate shunt	cytosol	High	0	46,412	28	8	50	1	111.23	1		1.367	1.154	1.318	0.917			1.236	0	0	0	0				0.185457	3.20375e+06
XP_035257994.1	selenide, water dikinase 1 [Anguilla anguilla]	sps1	392	42,9	5,97	g21321.t1	water dikinase 1	selenium donor protein 1 |selenophosphate synthase 1	selenide, water dikinase activity;ATP binding;transferase activity;nucleotide binding;kinase activity;GTP binding;catalytic activity;molecular_function	protein modification process;biological_process;selenocysteine biosynthetic process;imaginal disc development;cell proliferation	cellular_component	High	0	24,795	15	5	23	4	39.52	0		0.685	1.231	1.24	0.911	1.463	1.475	1.2355	1.11	8.52	9.85	4.64	9.39	7.4		0.185457	4.04066e+06
XP_035257758.1	39S ribosomal protein L43, mitochondrial [Anguilla anguilla]	rm43	151	16,8	9,99	g10150.t1	39s ribosomal protein mitochondrial short=l43mt short=mrp-l43	retina-specific kda protein flags: precursor	translation regulator activity;structural constituent of ribosome;protein binding	translation;translation;ribosome biogenesis	mitochondrial large ribosomal subunit	Low	0.069	1,955	8	1	1	1	1.61	0		1.703	0.767					1.235	0	0						0.712447
XP_035283738.1	BAG family molecular chaperone regulator 1 [Anguilla anguilla]	bag1	206	22,6	7,83	g11085.t1	bag family molecular chaperone regulator 1 short=bag-1	bcl-2-associated athanogene 1	receptor signaling protein activity;protein binding	apoptosis;cell surface receptor linked signaling pathway;signal transduction	intermediate filament cytoskeleton;cytoplasm;nucleus	Low	0.059	2,253	9	1	1	1	0	0				1.089	1.381			1.235			0	0				0.712447
XP_035278907.1	laminin subunit gamma-1 [Anguilla anguilla]	lamc1	1593	176,1	5,63	g3905.t1	laminin subunit gamma-1 flags: precursor		extracellular matrix structural constituent;protein binding;structural molecule activity;receptor binding;transcription regulator activity	cell migration;hemidesmosome assembly;endoderm development;substrate adhesion-dependent cell spreading;extracellular matrix disassembly;positive regulation of epithelial cell proliferation;protein complex assembly;cell adhesion;mammary gland development;axon guidance;establishment of nucleus localization;apoptosis;neuron migration;negative regulation of axon extension;regulation of cell migration…	laminin-1 complex;basal lamina;basement membrane;extracellular region;laminin-10 complex;laminin-11 complex;extracellular space;extracellular matrix;proteinaceous extracellular matrix;membrane;cytoplasm;Golgi apparatus;integral to membrane;axon	High	0	556,140	49	81	712	81	1664.55	0		0.848	1.4	0.667	1.523	1.121	1.349	1.235	43.59	30.32	12.34	17.68	39.66	16.9		0.038173	3.20196e+08
XP_035272473.1	RNA-binding protein with multiple splicing-like [Anguilla anguilla]	rbpms	194	21,6	6,58	g22856.t1	rna-binding protein with multiple splicing short=rbp-ms	heart and rrm expressed sequence short=hermes	nucleotide binding;poly(A) RNA binding;transcription coactivator activity	positive regulation of pathway-restricted SMAD protein phosphorylation;positive regulation of SMAD protein nuclear translocation;RNA processing;positive regulation of transcription	cytoplasm;transcription factor complex	High	0	15,508	12	2	20	2	39.21	0		1.513	0.932	0.855	1.155	1.383	1.315	1.235	37.66	7.06	4.19	24.83	21.47	2.59		0.097623	2.81286e+06
XP_035267868.1	actin-like protein 6A isoform X1 [Anguilla anguilla]	acl6a	434	47,9	5,86	g20985.t1	actin-like protein 6a	brg1-associated factor 53a short=baf53a	ATP binding;protein binding;chromatin binding;structural constituent of cytoskeleton	chromatin modification;regulation of growth;nervous system development;transcription;histone H2A acetylation;regulation of transcription;histone H4 acetylation;chromatin remodeling;signal transduction;chromatin organization;chromatin assembly or disassembly;long-day photoperiodism, flowering;pollen sperm cell differentiation	NuA4 histone acetyltransferase complex;nucleus;npBAF complex;SWI/SNF complex;plasma membrane;chromatin remodeling complex;nBAF complex	Medium	0.041	2,898	3	1	2	1	4.86	0				1.155	1.314			1.2345			0	0				0.618365
XP_035247549.1	intelectin-like [Anguilla anguilla]		458	51,1	5,15							Medium	0.041	2,829	2	1	1	1	2.31	0		1.328	1.141					1.2345	0	0						0.712447	704054
XP_035237214.1	homocysteine-responsive endoplasmic reticulum-resident ubiquitin-like domain member 2 protein isoform X1 [Anguilla anguilla]	herp2	423	46,0	5,10	g10939.t1	homocysteine-responsive endoplasmic reticulum-resident ubiquitin-like domain member 2 protein			spermatogenesis;response to unfolded protein	integral to membrane;endoplasmic reticulum membrane	Low	0.076	1,855	2	1	3	1	0	0		1.058	1.41					1.234	0	0						0.714578	299433
XP_035241284.1	von Willebrand factor A domain-containing protein 5A-like isoform X1 [Anguilla anguilla]	vma5a	843	91,7	6,86	g17078.t1	von willebrand factor a domain-containing protein 5a	breast cancer suppressor candidate 1 short=bcsc-1 |loss of heterozygosity 11 chromosomal region 2 gene a protein	transferase activity, transferring glycosyl groups;DNA binding;NAD+ ADP-ribosyltransferase activity;enzyme binding;protein binding;molecular_function	response to drug;protein modification process;response to DNA damage stimulus;cell death;protein amino acid ADP-ribosylation;inflammatory response;transport;DNA repair	nucleus;ribonucleoprotein complex;spindle;cytoplasm;intracellular;cytoskeleton;extracellular region;cellular_component	High	0	28,522	14	8	33	7	65.19	0		0.993	1.2	0.85	1.268	1.272	1.307	1.234	43.18	66.6	0	0	37.72	45.9		0.0876309	2.41574e+07
XP_035249975.1	calcium-binding protein 39-like [Anguilla anguilla]	cb39l	334	38,8	7,50	g29800.t1	calcium-binding protein 39-like	mo25-like protein	protein serine/threonine kinase activity;calcium ion binding;protein binding	protein heterooligomerization;embryonic development ending in birth or egg hatching;regulation of fatty acid oxidation;positive regulation of locomotion;positive regulation of multicellular organism growth;serine family amino acid metabolic process;phosphorylation	protein complex;cytoplasm;plasma membrane	High	0	27,909	21	7	35	4	54.28	3		0.529	1.122	1.308	1.159	1.47	1.791	1.2335	9.95	48.66	10.18	22.61	16.78	12.85		0.0876309	6.83205e+06
XP_035288866.1	nucleoporin 62 like [Anguilla anguilla]	nup62	598	59,9	5,33	g4069.t1	nuclear pore glycoprotein p62	62 kda nucleoporin |nucleoporin nup62	structural constituent of nuclear pore	protein transport	nuclear pore	Medium	0.037	3,078	2	1	2	1	2.32	0				1.313	1.152			1.2325			0	0				0.716711
XP_035274308.1	talin-2 isoform X3 [Anguilla anguilla]	tln2	2544	272,0	5,63	g984.t1	talin-2		insulin receptor binding;actin binding;structural constituent of cytoskeleton;protein binding;structural molecule activity;vinculin binding;LIM domain binding;binding;protein domain specific binding;cytoskeletal protein binding;integrin binding;nucleotide binding;ATP binding;actin-dependent ATPase activity;motor activity;myosin light chain binding	cytoskeletal anchoring at plasma membrane;cell-cell junction assembly;cell adhesion;cortical actin cytoskeleton organization;cell-substrate junction assembly;cellular component movement;muscle contraction;positive regulation of epithelial cell migration;substrate-bound cell migration, cell attachment to substrate;in utero embryonic development;paraxial mesoderm development;mesoderm development;em…	synapse;focal adhesion;actin cytoskeleton;cytoplasm;cell-cell junction;ruffle;plasma membrane;ruffle membrane;cytosol;cytoskeleton;intracellular membrane-bounded organelle;centrosome;extracellular region;membrane;cell projection;extrinsic to membrane;cell junction;cell leading edge;podosome;adherens junction;filamentous actin;cell cortex;stress fiber;myosin complex	High	0	213,092	18	39	344	6	817.58	13		1.334	0.93	1.199	0.83	1.266	1.483	1.2325	72.02	37.81	49.13	7.21	41.26	11.57		0.0437588	1.3489e+07
XP_035283284.1	transmembrane protein 33 [Anguilla anguilla]	tmm33	252	28,5	9,47	g7568.t1	transmembrane protein 33	protein db83	protein binding	positive regulation of growth rate	integral to membrane;melanosome	High	0	34,533	24	5	40	5	69.72	0		1.036	1.272	1.193	1.019	1.328	1.337	1.2325	12.08	26.48	8.49	7.73	16.9	0.73		0.0889936	7.0127e+06
XP_035283191.1	carboxypeptidase Z-like isoform X1 [Anguilla anguilla]	trm44	668	75,6	5,47	g11319.t1	probable trna (uracil-o -)-methyltransferase		carboxypeptidase activity;cobalt ion binding;metallopeptidase activity;protein binding;phosphatidylserine binding	peptide metabolic process;response to glucocorticoid stimulus;insulin processing	secretory granule;soluble fraction;extracellular space;membrane fraction;Golgi apparatus	High	0	13,511	5	2	8	2	6.97	0		0.979	1.744			0.71	1.486	1.2325	16.89	12.64			0	0		0.311811	1.30034e+06
XP_035235367.1	LOW QUALITY PROTEIN: G protein-coupled receptor kinase 5 [Anguilla anguilla]		585	67,0	7,87							High	0	43,964	21	9	41	5	88.39	0	Acetyl [N-Term]	1.273	1.029			1.277	1.192	1.2325	56.28	12.18			0	0		0.311811	3.38318e+06
XP_035280595.1	NADH dehydrogenase [ubiquinone] 1 alpha subcomplex subunit 9, mitochondrial [Anguilla anguilla]	ndua9	381	43,2	9,73	g11354.t1	nadh dehydrogenase 1 alpha subcomplex subunit mitochondrial	complex i-39kd short=ci-39kd |nadh-ubiquinone oxidoreductase 39 kda subunit flags: precursor	NADH dehydrogenase (ubiquinone) activity;transcription repressor activity;protein binding	sodium ion transport;response to glucose stimulus;mitochondrial electron transport, NADH to ubiquinone;regulation of nitrogen utilization;ubiquinone biosynthetic process;proton transport;negative regulation of transcription	mitochondrial respiratory chain complex I;mitochondrial matrix;transcriptional repressor complex	High	0	51,671	35	10	66	10	121.35	0		1.36	1.104	1.475	0.97	1.396	0.891	1.232	38.11	32.86	10.42	31.07	5.92	16.99		0.0446223	1.24064e+07
XP_035268414.1	cytochrome P450 2J2-like isoform X1 [Anguilla anguilla]		496	56,9	6,95							High	0	9,375	4	2	14	1	39.2	0				1.817	0.393	0.647	2.273	1.232			0	0	0	0		0.314553
XP_035273011.1	guanylate cyclase soluble subunit alpha-1 [Anguilla anguilla]	gcyb1	677	75,1	6,96	g1818.t1	guanylate cyclase soluble subunit beta-1 short=gcs-beta-1	guanylate cyclase soluble subunit beta-3 short=gcs-beta-3 |soluble guanylate cyclase small subunit	guanylate cyclase activity;Hsp90 protein binding;receptor activity;heme binding;protein heterodimerization activity;GTP binding	nitric oxide mediated signal transduction;iron ion transport;blood circulation;cGMP biosynthetic process;purine base metabolic process;GTP metabolic process;signal transduction	guanylate cyclase complex, soluble	High	0	29,707	12	6	14	6	24.1	0		1.33	1.253	0.996	1.21	1.088	1.746	1.2315	78.02	0.48	1.17	4.37	0	0		0.194786	1.77112e+06
XP_035269798.1	transferrin receptor protein 1-like [Anguilla anguilla]		785	86,9	6,42							Low	0.059	2,210	2	1	2	1	2.25	0						1.501	0.962	1.2315					0	0		0.718847
XP_035287018.1	serine/threonine-protein kinase 3-like isoform X1 [Anguilla anguilla]		493	56,2	5,27	g23332.t1; g11855.t1						High	0	51,599	28	12	71	2	102.82	0				1.374	1.174	0.901	1.289	1.2315			0	0	0	0		0.626131	818503
XP_035257140.1	deoxyribose-phosphate aldolase [Anguilla anguilla]	deoc	318	35,0	8,59	g25636.t1	deoxyribose-phosphate aldolase	phosphodeoxyriboaldolase short=dera short=deoxyriboaldolase	molecular_function;catalytic activity;deoxyribose-phosphate aldolase activity;protein binding;lyase activity	metabolic process;biological_process;deoxyribonucleotide catabolic process;deoxyribonucleoside catabolic process	cytoplasm;cellular_component	High	0.001	7,031	15	3	7	3	2.43	0				1.204	0.848	1.304	1.258	1.231			21.97	1.49	0	0		0.42608	353331
XP_035246904.1	calcium release-activated calcium channel protein 1 [Anguilla anguilla]	crcm1	223	24,8	7,64	g10364.t1	calcium release-activated calcium channel protein 1	protein orai-1 |transmembrane protein 142a	protein binding;store-operated calcium channel activity	positive regulation of NFAT protein import into nucleus;positive regulation of calcium ion transport via store-operated calcium channel activity;immune response;nervous system development;store-operated calcium entry	integral to plasma membrane	High	0	15,462	12	2	6	1	16.23	0	Met-loss+Acetyl [N-Term]	1.477	0.984					1.2305	0	0						0.42608	1.51972e+06
XP_035282657.1	transmembrane protein 168 [Anguilla anguilla]		699	77,9	7,64							High	0	10,951	2	1	4	1	10.24	0		3.029	1.054	1.407	0.795			1.2305	0	0	0	0				0.42608	822031
XP_035241026.1	importin subunit alpha-3 [Anguilla anguilla]	ima4	520	57,7	4,96	g21506.t1	importin subunit alpha-4	importin alpha q1 short=qip1 |karyopherin subunit alpha-4	protein transporter activity;protein C-terminus binding;nuclear localization sequence binding;histone deacetylase binding	establishment of nucleus localization;cellular response to stress;M phase of mitotic cell cycle;female gamete generation;regulation of DNA recombination;protein complex assembly;NLS-bearing substrate import into nucleus;M phase specific microtubule process;G2 phase of mitotic cell cycle;regulation of mitotic cell cycle	cytosol;nucleolus;nuclear pore;histone deacetylase complex	High	0	32,298	20	5	28	3	49.4	1		1.172	1.289	1	1.299	0.974	1.47	1.2305	68.2	46.54	0	0	7.03	1.23		0.317311	2.47962e+06
XP_035238386.1	copine-5 isoform X1 [Anguilla anguilla]	cpne8	573	64,0	5,40	g26848.t1	copine-8	copine viii	molecular_function;transporter activity;calcium-dependent phospholipid binding;protein serine/threonine kinase activity	biological_process;reproduction;lipid metabolic process;vesicle-mediated transport	neuron projection;neuronal cell body;cellular_component;cytoplasm;cytosol	High	0	48,410	14	8	91	1	239.74	0		1.106	1.354					1.23	0	0						0.723125
XP_035262060.1	delta-1-pyrroline-5-carboxylate synthase isoform X2 [Anguilla anguilla]	p5cs	822	89,5	7,68	g25314.t1	delta-1-pyrroline-5-carboxylate synthase short=p5cs	aldehyde dehydrogenase family 18 member a1 includes: |glutamate 5-kinase short=gk |gamma-glutamyl kinase includes: |gamma-glutamyl phosphate reductase short=gpr |glutamate-5-semialdehyde dehydrogenase |glutamyl-gamma-semialdehyde dehydrogenase	ATP binding;glutamate-5-semialdehyde dehydrogenase activity;glutamate 5-kinase activity	embryonic development ending in seed dormancy;oxidation reduction;hyperosmotic salinity response;response to abscisic acid stimulus;proline biosynthetic process;urea cycle intermediate metabolic process;glutamate biosynthetic process;phosphorylation	mitochondrial inner membrane;chloroplast	High	0	43,860	16	10	38	10	70.89	0		1.815	1.225	0.883	1.234	2.627	1.026	1.2295	42.8	12.44	1.26	3.25	35.89	7.52		0.105594	4.28638e+06
XP_035257640.1	transportin-3 [Anguilla anguilla]	tnpo3	923	103,9	5,66	g11702.t1	transportin-3	importin-12 short=imp12 |transportin-sr short=trn-sr	receptor activity;protein binding	signal transduction	intracellular part	High	0.005	5,145	2	2	4	2	1.98	0		1.334	1.268	1.191	0.983			1.2295	70.38	20.32	0	0				0.320084	1.40674e+06
XP_035247181.1	protein FAM136A isoform X1 [Anguilla anguilla]	f136a	138	15,4	6,65	g9205.t1	protein fam136a		protein binding		mitochondrion	High	0	8,403	10	1	3	1	8.68	0		1.296	1.162					1.229	0	0						0.633939	1.09076e+06
XP_035268196.1	F-box/SPRY domain-containing protein 1 [Anguilla anguilla]	fbsp1	286	30,8	7,36	g2497.t1	f-box spry domain-containing protein 1	f-box only protein 45	protein binding	neuromuscular synaptic transmission;negative regulation of synaptic growth at neuromuscular junction	cell junction;neuromuscular junction	Low	0.087	1,736	3	1	1	1	0	0				1.181	1.277			1.229			0	0				0.725267
XP_035268768.1	protein mago nashi homolog [Anguilla anguilla]	mgn	147	17,2	6,39	g13227.t1	protein mago nashi homolog		SUMO binding;RNA binding	nuclear-transcribed mRNA catabolic process, nonsense-mediated decay;oocyte microtubule cytoskeleton polarization;cell-cell signaling;mRNA export from nucleus;pole plasm protein localization;regulation of pole plasm oskar mRNA localization;embryonic development ending in seed dormancy;pollen tube guidance;maintenance of pole plasm mRNA location;nuclear mRNA splicing, via spliceosome;regulation of …	nuclear speck;precatalytic spliceosome;exon-exon junction complex;nucleolus;cytosol;catalytic step 2 spliceosome;pole plasm	High	0	9,811	29	3	10	3	17.39	0		1.694	0.926	1.125	0.921	1.384	1.333	1.229	5.85	18.42	7.83	10.63	0	0		0.202004	2.49724e+06
XP_035246545.1	leucine zipper protein 1 [Anguilla anguilla]		1118	120,7	7,18							High	0	34,616	9	8	18	8	34.97	0		1.537	1.171	0.732	1.314	1.015	1.287	1.229	53.18	32.28	12.78	42.55	5.54	22.19		0.107248	2.1141e+06
XP_035236374.1	somatomedin-B and thrombospondin type-1 domain-containing protein isoform X1 [Anguilla anguilla]		263	29,0	8,19							High	0	41,347	35	8	36	1	48.13	0		1.157	2.135	0.985	1.3			1.2285	0	0	0	0				0.322873	1.51131e+06
XP_035268428.1	collectin-12 isoform X1 [Anguilla anguilla]		738	79,4	5,36							High	0	8,923	4	3	7	3	10	0		1.486	0.704	1.018	1.102	1.763	1.355	1.2285	7.4	0.02	0	0	0	0		0.202004	1.62653e+06
XP_035262082.1	cGMP-dependent protein kinase 1 isoform X2 [Anguilla anguilla]	kgp1	671	76,5	5,82	g1319.t1	cgmp-dependent protein kinase 1 short=cgk 1 short=cgk1	cgmp-dependent protein kinase i short=cgki	protein binding;cGMP-dependent protein kinase activity;magnesium ion binding;ATP binding;cGMP binding;cAMP-dependent protein kinase activity	dendrite development;neuron migration;protein amino acid phosphorylation;intracellular protein kinase cascade;tissue morphogenesis;auxin biosynthetic process;hormone-mediated signaling pathway;forebrain development;activation of protein kinase A activity;actin cytoskeleton organization;signal transduction;serine family amino acid metabolic process	Golgi apparatus;cytosol;cAMP-dependent protein kinase complex	High	0	27,938	15	9	16	9	17.92	0	Met-loss+Acetyl [N-Term]	1.236	1.22	1.353	1.099			1.228	27.21	18.94	4.15	2.5				0.108923	9.58202e+06
XP_035285907.1	laminin subunit alpha-3-like isoform X2 [Anguilla anguilla]	lama3	3720	410,4	6,68	g14032.t1	laminin subunit alpha-3	epiligrin 170 kda subunit short=e170 |epiligrin subunit alpha |kalinin subunit alpha |laminin-5 subunit alpha |laminin-6 subunit alpha |laminin-7 subunit alpha |nicein subunit alpha flags: precursor		hemidesmosome assembly;organ development	proteinaceous extracellular matrix	High	0	221,562	16	48	224	47	401.48	1		0.867	1.275	0.993	1.826	1.369	1.181	1.228	29.79	35.66	23.73	27.61	34.47	14.76		0.0463182	5.78005e+07
XP_035246394.1	protein PBDC1 [Anguilla anguilla]		171	19,2	4,91							Low	0.117	1,531	6	1	1	1	0	0						1.451	1.005	1.228					0	0		0.727411	234952
XP_035258340.1	DNA-(apurinic or apyrimidinic site) endonuclease [Anguilla anguilla]	apex1	312	35,1	5,82	g23065.t1	dna-(apurinic or apyrimidinic site) lyase	apex nuclease short=apen |apurinic-apyrimidinic endonuclease 1 short=ap endonuclease 1 short=zap1	uracil DNA N-glycosylase activity;metal ion binding;DNA-(apurinic or apyrimidinic site) lyase activity;endodeoxyribonuclease activity;DNA binding;oxidoreductase activity;3'-5' exonuclease activity;phosphodiesterase I activity;transcription corepressor activity;ribonuclease H activity;transcription coactivator activity	base-excision repair;cell redox homeostasis;regulation of DNA binding;transcription from RNA polymerase II promoter;DNA catabolic process;negative regulation of transcription;regulation of RNA metabolic process;positive regulation of transcription	ribosome;centrosome;perinuclear region of cytoplasm;endoplasmic reticulum;transcription factor complex	High	0	90,001	43	13	77	13	195.72	0		1.203	0.991	1.321	1.283	1.146	1.252	1.2275	51.79	31.52	21.41	12.88	4.53	19.81		0.0463182	4.51841e+07
XP_035259592.1	forkhead box protein K1-like isoform X1 [Anguilla anguilla]	foxk1	656	70,0	9,31	g14981.t1	forkhead box protein k1	myocyte nuclear factor short=mnf	transcription regulator activity;sequence-specific DNA binding;magnesium ion binding	regulation of transcription, DNA-dependent;multicellular organismal development	nucleolus	High	0	14,268	6	4	12	1	21.3	0		1.881	1.213	1.24	1.088			1.2265	0	0	0	0				0.438038	419833
XP_035285606.1	TGF-beta receptor type-2-like [Anguilla anguilla]	tgfr2	535	60,5	5,85	g11535.t1	tgf-beta receptor type-2 short=tgfr-2	tgf-beta type ii receptor |transforming growth factor-beta receptor type ii short=tgf-beta receptor type ii short= -ii flags: precursor	protein self-association;type III transforming growth factor beta receptor binding;protein heterodimerization activity;type I transforming growth factor beta receptor binding;protein homodimerization activity;ubiquitin protein ligase binding;inhibin beta-A binding;mitogen-activated protein kinase kinase kinase binding;transforming growth factor beta receptor activity, type I;coreceptor activity;t…	mesoderm development;positive regulation of transcription;regulation of BMP signaling pathway;response to prostaglandin E stimulus;activation of MAPKK activity;palate development;positive regulation of survival gene product expression;collagen fibril organization;negative regulation of endothelial cell differentiation;mammary gland morphogenesis;positive regulation of erythrocyte differentiation;…	activin receptor complex;inhibin-betaglycan-ActRII complex;apical plasma membrane;transforming growth factor beta receptor complex;external side of plasma membrane;cytosol;basolateral plasma membrane;caveola;activin complex	High	0	22,856	13	6	22	2	21.34	0		1.779	1.238			1.215	1.146	1.2265	44.22	7.73			0	0		0.328498	342303
XP_035251636.1	caprin-1-like [Anguilla anguilla]		715	77,7	5,15							Low	0.058	2,344	2	1	1	1	2.38	0		1.243	1.21					1.2265	0	0						0.639166	491855
XP_035283023.1	serine/threonine-protein kinase DCLK2-like isoform X1 [Anguilla anguilla]	dclk2	807	87,4	8,82	g1807.t1	serine threonine-protein kinase dclk2	-like creb regulatory kinase 2 short=cl2 short=click-ii short=click2 |doublecortin domain-containing protein 3b |doublecortin-like and cam kinase-like 2 |doublecortin-like kinase 2	receptor signaling protein activity;protein binding;nucleotide binding;protein serine/threonine kinase activity	response to virus;neuron migration;protein amino acid phosphorylation;nucleocytoplasmic transport;dendrite morphogenesis;forebrain development;axon extension;endosome transport;signal transduction;positive regulation of muscle cell differentiation;central nervous system projection neuron axonogenesis;serine family amino acid metabolic process	intracellular organelle;integral to plasma membrane;calcium- and calmodulin-dependent protein kinase complex	High	0	20,441	8	5	13	2	27.28	0		1.265	1.187					1.226	0	0						0.731706	212972
XP_035288946.1	LOW QUALITY PROTEIN: angiomotin [Anguilla anguilla]		1119	123,5	6,77							Medium	0.033	3,212	1	1	2	1	2.01	0						1.178	1.274	1.226					0	0		0.731706
XP_035282930.1	thymopoietin a isoform X1 [Anguilla anguilla]	lap2	687	75,0	8,70	g414.t1	lamina-associated polypeptide isoform beta	thymopoietin isoform beta short=tp beta	hormone activity	regulation of transcription;signal transduction	chromatin;nuclear envelope	High	0	80,818	26	11	106	11	237.67	0	Met-loss+Acetyl [N-Term]	1.27	0.949	0.999	1.181	1.343	1.306	1.2255	15.31	25.15	20.55	3.53	18.65	13.44		0.0479915	3.89068e+07
XP_035261917.1	vacuolar-sorting protein SNF8 isoform X1 [Anguilla anguilla]	snf8	258	28,9	7,58	g13853.t1	vacuolar-sorting protein snf8	escrt-ii complex subunit vps22	transcription factor binding;RNA polymerase II transcription factor activity	protein targeting to vacuole during ubiquitin-dependent protein catabolic process via the MVB pathway;regulation of transcription from RNA polymerase II promoter;spindle pole body organization;meiotic telomere clustering	cytosol;transcription factor complex;late endosome membrane;spindle pole body	Medium	0.024	3,493	7	1	2	1	0	0		1.372	1.079					1.2255	0	0						0.641787
XP_035243622.1	biglycan b isoform X1 [Anguilla anguilla]		442	49,6	8,57							Medium	0.039	2,997	3	1	2	1	4.63	0		1.52	0.931					1.2255	0	0						0.441058	1.22228e+06
XP_035278020.1	protein FAM49A isoform X1 [Anguilla anguilla]	fa49a	324	36,8	5,95	g16933.t1	protein fam49a				intracellular	High	0	25,263	25	6	19	4	48.12	2		1.769	0.86	1.232	0.878	1.304	1.218	1.225	24.16	6.83	51.81	10.11	9.23	3.71		0.114072	3.62938e+06
XP_035239088.1	tyrosine-protein phosphatase non-receptor type 1 [Anguilla anguilla]	ptn1	423	48,0	5,38	g6895.t1	tyrosine-protein phosphatase non-receptor type 1	cptp1 |protein-tyrosine phosphatase 1b short=ptp-1b	zinc ion binding;non-membrane spanning protein tyrosine phosphatase activity;insulin receptor binding	axon guidance;mitotic cell cycle;regulation of protein stability;germ-band extension;negative regulation of peptidyl-tyrosine phosphorylation;regulation of protein localization;signal transduction;protein amino acid dephosphorylation;negative regulation of insulin receptor signaling pathway;oogenesis;tyrosine metabolic process	insoluble fraction;endoplasmic reticulum membrane;anchored to membrane;cytosol;cytoplasmic vesicle;perinuclear region of cytoplasm;nucleus;insulin receptor complex	High	0	15,791	16	4	9	4	11.34	0		1.378	1.364	1.086	0.717			1.225	92.41	45.27	11.59	22.73				0.444089	1.15722e+06
XP_035257213.1	ADP-ribosylation factor-like protein 1 [Anguilla anguilla]	arl1	181	20,3	5,72	g5015.t1	adp-ribosylation factor-like protein 1		enzyme activator activity;metal ion binding;receptor signaling protein activity;protein binding;GTPase activity;GTP binding	gamete generation;embryonic development ending in birth or egg hatching;post-Golgi vesicle-mediated transport;small GTPase mediated signal transduction;retrograde vesicle-mediated transport, Golgi to ER;Golgi organization;COPI coating of Golgi vesicle;protein transport;signal transduction	cytosol;Golgi membrane;trans-Golgi network;endoplasmic reticulum;plasma membrane	High	0	46,299	42	6	63	6	131.59	0		0.847	1.078	1.232	1.217	1.368	1.438	1.2245	26.66	34.81	10.16	12.06	9.89	7.5		0.0510784	5.08231e+06
XP_035235141.1	serine/threonine-protein phosphatase PP1-gamma catalytic subunit A isoform X1 [Anguilla anguilla]	ppig	323	37,0	6,54	g9590.t1	serine threonine-protein phosphatase pp1-gamma catalytic subunit short=pp-1g		iron ion binding;SUMO binding;manganese ion binding;identical protein binding;ribonucleoprotein binding;protein kinase binding;protein phosphatase type 1 regulator activity;myosin phosphatase activity	regulation of nucleocytoplasmic transport;embryonic development ending in birth or egg hatching;negative regulation of JNK cascade;instar larval development;mesoderm development;olfactory learning;axon guidance;mitotic metaphase plate congression;regulation of homologous chromosome segregation;regulation of glycogen catabolic process;striated muscle tissue development;phagocytosis, engulfment;ovi…	protein phosphatase type 1 complex;soluble fraction;cytosol;glycogen granule;perikaryon;mRNA cleavage and polyadenylation specificity factor complex;MLL5-L complex;synapse;chromosome;nuclear membrane;mitochondrial outer membrane;membrane fraction;nucleolus;dendritic spine;myosin phosphatase complex	High	0	96,789	35	12	103	2	237.43	0	Met-loss+Acetyl [N-Term]	1.339	0.783	1.219	1.122	1.349	1.228	1.2235	79.99	25.64	0	0	0	0		0.11583	6.39948e+06
XP_035282570.1	high mobility group protein B2-like [Anguilla anguilla]	hmgb2	203	22,8	7,81	g16480.t1	high mobility group protein b2	high mobility group protein 2 short=hmg-2	double-stranded DNA binding;single-stranded DNA binding;general transcriptional repressor activity;DNA bending activity;transcription repressor binding;transcription factor binding;promoter binding;cytokine activity;RAGE receptor binding;protein domain specific binding;histone binding;transcription activator activity;transcription factor activity;chemoattractant activity;damaged DNA binding	positive regulation of gene-specific transcription from RNA polymerase II promoter;phosphoinositide-mediated signaling;V(D)J recombination;spermatid nucleus differentiation;positive regulation of apoptosis;neuron projection development;positive regulation of megakaryocyte differentiation;positive regulation of nuclease activity;negative regulation of RNA polymerase II transcriptional preinitiatio…	cell surface;extracellular space;condensed chromosome;perinuclear region of cytoplasm;transcriptional repressor complex;nucleolus;transcription factor complex	High	0	120,921	61	15	133	14	331.62	1		1.405	0.893	1.116	1.349	1.001	1.33	1.223	60.42	19.41	22.02	11.88	12.07	17.38		0.0505963	5.79923e+07
XP_035264314.1	heterogeneous nuclear ribonucleoprotein A0-like isoform X1 [Anguilla anguilla]	roa0	297	31,2	8,88	g9750.t1	heterogeneous nuclear ribonucleoprotein a0 short=hnrnp a0		RNA binding;protein binding;nucleotide binding	RNA splicing;transport;mRNA processing	cytoplasm;nucleolus;heterogeneous nuclear ribonucleoprotein complex;nucleoplasm;spliceosomal complex	High	0	95,125	23	9	146	3	322.23	0		1.167	0.751	1.242	1.209	1.237	1.374	1.223	6.14	14.83	7.05	5.92	0	0		0.10358	9.94358e+06
XP_035246629.1	bromodomain-containing protein 3-like isoform X1 [Anguilla anguilla]	brd3	812	88,9	9,17	g18665.t1	bromodomain-containing protein 3	ring3-like protein			nucleus	High	0	14,420	6	3	8	3	8.2	0		1.608	1.345	0.772	1.101			1.223	0	0	0.49	21.2				0.450188	1.09425e+06
XP_035240758.1	tumor necrosis factor alpha-induced protein 2 isoform X1 [Anguilla anguilla]	ex3l2	884	99,1	8,51	g8046.t1	exocyst complex component 3-like protein 2	hbv x-transactivated gene 7 protein |hbv xag-transactivated protein 7		cellular process;transport		High	0	19,897	9	6	15	6	32.26	0		1.142	1.297	1.564	1.518	1.149	0.989	1.223	20	43.1	0	0	0	0		0.217023	4.28448e+06
XP_035245013.1	eukaryotic translation initiation factor 4E type 3 [Anguilla anguilla]	if4e3	223	25,1	4,91	g875.t1	eukaryotic translation initiation factor 4e type 3 short=eif-4e type 3 short=eif-4e3 short=eif4e type 3 short=eif4e-3		RNA binding;translation initiation factor activity	regulation of translational initiation	ribosome	Medium	0.025	3,444	5	1	2	1	2.67	0						1.156	1.29	1.223					0	0		0.738164
XP_035247286.1	CAP-Gly domain-containing linker protein 1-like isoform X1 [Anguilla anguilla]	clip1	1132	124,1	5,41	g14555.t1	cap-gly domain-containing linker protein 1	cytoplasmic linker protein 170 short=clip-170 |restin	nucleic acid binding;zinc ion binding;protein binding;protein homodimerization activity;microtubule binding;metal ion binding;microtubule plus-end binding;actin binding;molecular_function;protein kinase binding;nucleotide binding;ATP binding;microtubule motor activity	mitosis;negative regulation of microtubule depolymerization;biological_process;microtubule-based process;cellularization;microtubule-based movement;protein targeting;T cell activation;signal transduction;multicellular organismal development;cell differentiation;nervous system development;post-chaperonin tubulin folding pathway	cytoplasm;cytoskeleton;microtubule;intermediate filament;endosome;kinetochore;microtubule cytoskeleton;cytoplasmic microtubule;microtubule associated complex;lamellar body;dendrite;spindle microtubule;Golgi apparatus;fusome;cell cortex;Golgi stack;cytosol	High	0	16,485	4	4	17	2	25.86	0		1.981	1.106	0.817	1.517	0.619	1.339	1.2225	0	0	2.03	18.36	0	0		0.450188	1.51267e+06
XP_035239749.1	probable ATP-dependent RNA helicase ddx6 [Anguilla anguilla]	ddx6	484	54,2	8,72	g22340.t1	probable atp-dependent rna helicase ddx6	atp-dependent rna helicase p54 |dead box protein 6 |oncogene rck homolog	protein binding;nucleotide binding;nucleic acid binding;ATP-dependent RNA helicase activity	determination of adult lifespan;embryonic development ending in birth or egg hatching;gene expression;positive regulation of growth rate;receptor-mediated endocytosis;cell cycle arrest in response to nitrogen starvation;anti-apoptosis;morphogenesis of an epithelium;virus-host interaction;nematode larval development;gamete generation;deadenylation-dependent decapping of nuclear-transcribed mRNA;in…	nucleoplasm;stress granule;P granule;cytoplasmic mRNA processing body	High	0	25,508	18	7	28	2	46.5	0		1.716	1.204	1.329	0.883	1.17	1.241	1.2225	0	0	0	0	0	0		0.450188	755549
XP_035292118.1	osteoclast-stimulating factor 1 [Anguilla anguilla]	ostf1	214	23,8	5,67	g7944.t1	osteoclast-stimulating factor 1	osteoclast-stimulating factor-like	identical protein binding	signal transduction;ossification	cytoplasm	High	0.002	6,279	17	2	8	2	0	0				1.669	0.776			1.2225			13.08	3.72				0.649676
XP_035245679.1	LOW QUALITY PROTEIN: serine/arginine-rich splicing factor 9-like [Anguilla anguilla]	srsf9	247	28,5	10,11	g16086.t1	serine arginine-rich splicing factor 9	splicing arginine serine-rich 9	nucleic acid binding;RNA binding;nucleotide binding;RS domain binding;protein binding;transcription regulator activity;calmodulin binding	RNA splicing;mRNA processing;mRNA splice site selection;cardiac muscle contraction;in utero embryonic development;embryonic development ending in birth or egg hatching;response to biotic stimulus	nucleus;cytoplasm;spliceosomal complex;nuclear speck;interchromatin granule	High	0	29,511	25	8	55	2	67.98	4		1.099	1.193	1.251	1.104	1.759	1.373	1.222	22.83	13.55	21.04	6.91	18.63	29.2		0.105138	7.82182e+06
XP_035241772.1	tripartite motif-containing protein 3-like isoform X1 [Anguilla anguilla]	trim3	771	84,0	7,47	g12008.t1	tripartite motif-containing protein 3	brain-expressed ring finger protein |ring finger protein 22 |ring finger protein 97	myosin binding;protein C-terminus binding;zinc ion binding	nervous system development	cytoplasm;myosin complex	Medium	0.03	3,337	2	1	6	1	4.29	0				1.239	1.205	1.115	1.814	1.222			0	0	0	0		0.652314	292959
XP_035279927.1	ATP-dependent RNA helicase A isoform X1 [Anguilla anguilla]	dhx9	1278	140,1	7,21	g3909.t1	atp-dependent rna helicase a	deah box protein 9 short=mhel-5 |nuclear dna helicase ii short=ndh ii	helicase activity;hydrolase activity;DNA binding;double-stranded RNA binding;nucleic acid binding;nucleotide binding;ATP binding;RNA binding;ATP-dependent helicase activity;protein binding;RNA helicase activity;ATP-dependent RNA helicase activity;ATP-dependent DNA helicase activity	CRD-mediated mRNA stabilization;cellular response to heat;RNA splicing	nucleus;cytoplasm;CRD-mediated mRNA stability complex;intracellular;ribonucleoprotein complex;centrosome;nucleolus	High	0	10,358	4	4	7	4	9.75	0		1.746	1.229	1.091	1.214			1.2215	11.49	19.14	0	0				0.342838	1.17344e+06
XP_035242947.1	small nuclear ribonucleoprotein-associated proteins B and B' [Anguilla anguilla]	rsmb	238	24,4	11,19	g16875.t1	small nuclear ribonucleoprotein-associated protein b short=snrnp-b short=snrpb	sm protein b short=sm-b short=		embryonic development ending in birth or egg hatching;growth;nuclear mRNA 5'-splice site recognition;reproduction;negative regulation of vulval development;receptor-mediated endocytosis	cytosol;spliceosomal complex;U1 snRNP;U4/U6 x U5 tri-snRNP complex	High	0	21,154	27	7	29	7	61.89	0		0.7	1.033	1.452	1.237	1.205	1.677	1.221	13.24	14.95	10.59	16.02	1.41	19.05		0.0551068	6.47035e+06
XP_035236440.1	ADP-ribosylation factor 3-like [Anguilla anguilla]	arf1	181	20,6	7,43	g1303.t1	adp-ribosylation factor 1		receptor signaling protein activity;protein binding;GTPase activity;transporter activity;GTP binding	gamete generation;embryonic development ending in birth or egg hatching;post-Golgi vesicle-mediated transport;small GTPase mediated signal transduction;retrograde vesicle-mediated transport, Golgi to ER;protein amino acid ADP-ribosylation;COPI coating of Golgi vesicle;intracellular protein transport;signal transduction	cytosol;Golgi membrane;perinuclear region of cytoplasm;vacuole;endoplasmic reticulum;plasma membrane;sarcomere	High	0	141,857	69	14	183	2	487.9	16		1.023	1.246	1.135	1.231	1.21	1.352	1.2205	79.79	23.28	12.38	16.21	21.52	8.22		0.0487466	1.14244e+08
XP_035266737.1	serine/threonine-protein phosphatase 6 regulatory ankyrin repeat subunit B isoform X4 [Anguilla anguilla]		1070	114,1	6,35							High	0	9,144	5	3	4	2	7	0				0.829	1.612			1.2205			0	0				0.74248	398495
XP_035271528.1	receptor-type tyrosine-protein phosphatase C isoform X1 [Anguilla anguilla]		1435	160,4	6,18							High	0	38,362	6	7	46	7	69.86	0		1.85	0.774	2.049	0.848	1.174	1.266	1.22	7.3	36.2	8.91	6.42	6.77	28.55		0.108309	6.47987e+06
XP_035290705.1	EH domain-containing protein 1-like [Anguilla anguilla]	ehd1	532	60,0	6,44	g6734.t1	eh domain-containing protein 1	past homolog 1 short=hpast1 |testilin	nucleic acid binding;calcium ion binding;ATP binding;protein domain specific binding;GTPase activity;GTP binding	pinocytosis;positive regulation of cholesterol storage;low-density lipoprotein particle clearance;cortical actin cytoskeleton organization;regulation of endocytosis;cholesterol homeostasis;endosome transport	early endosome membrane;platelet dense tubular network membrane;endocytic vesicle;membrane fraction;recycling endosome membrane;lipid particle;endoplasmic reticulum;nucleus;plasma membrane	High	0	161,554	42	21	286	6	703.13	0		1.443	0.914	1.102	1.23	1.377	1.209	1.2195	51.01	16.48	38.98	2.43	8.46	13.83		0.123077	1.03961e+07
XP_035279957.1	signal recognition particle 14 kDa protein [Anguilla anguilla]	srp14	110	12,5	10,04	g3415.t1	signal recognition particle 14 kda protein short=srp14	18 kda alu rna-binding protein	endoplasmic reticulum signal peptide binding;7S RNA binding;protein binding	negative regulation of translational elongation;response to drug;SRP-dependent cotranslational protein targeting to membrane	cytosol;signal recognition particle, endoplasmic reticulum targeting	Medium	0.038	3,033	13	1	2	1	4.8	0		2.166	1.478	0.661	0.961			1.2195	0	0	0	0				0.657604	429070
XP_035255206.1	transcription initiation factor TFIID subunit 5 [Anguilla anguilla]	taf5	751	82,9	5,82	g16055.t1	transcription initiation factor tfiid subunit 5	transcription initiation factor tfiid 100 kda subunit short=taf 100 short=tafii-100 short=tafii100	histone acetyltransferase activity;protein dimerization activity;transcription factor activity;transcription initiation factor activity;promoter binding	transcription initiation from RNA polymerase II promoter;RNA elongation from RNA polymerase II promoter;positive regulation of transcription from RNA polymerase II promoter;chromatin modification;interspecies interaction between organisms;acyl-carrier-protein biosynthetic process	SAGA complex;actin cytoskeleton;cytoplasm;nucleolus;transcription factor TFIID complex;transcription factor TFTC complex	Low	0.058	2,369	2	1	2	1	0	0						1.376	1.063	1.2195					0	0		0.74464	135860
XP_035243540.1	E3 ubiquitin-protein ligase RNF123 [Anguilla anguilla]		1307	147,3	6,57							Low	0.055	2,588	1	1	1	1	0	0		1.457	0.982					1.2195	0	0						0.657604
XP_035271954.1	mitochondrial calcium uniporter regulator 1 isoform X1 [Anguilla anguilla]	cc90a	343	40,0	9,36	g8583.t1	coiled-coil domain-containing protein mitochondrial flags: precursor				membrane;mitochondrion	Medium	0.017	4,280	3	1	4	1	4.64	0						1.524	0.914	1.219					0	0		0.660255	737300
XP_035249939.1	RNA polymerase-associated protein RTF1 homolog isoform X1 [Anguilla anguilla]		685	77,8	6,37							Medium	0.021	3,802	2	1	5	1	4.78	0						1.376	1.062	1.219					0	0		0.746803	216810
XP_035276547.1	RAC-alpha serine/threonine-protein kinase-like [Anguilla anguilla]	akt1	473	55,0	5,80	g5129.t1	rac-alpha serine threonine-protein kinase	protein kinase akt-1 short=xakt |protein kinase alpha short=pkb alpha |rac-pk-alpha	nitric-oxide synthase regulator activity;protein kinase C binding;identical protein binding;protein serine/threonine kinase activity;ATP binding;phosphatidylinositol-3,4,5-trisphosphate binding;phosphatidylinositol-3,4-bisphosphate binding	protein import into nucleus, translocation;response to UV-A;labyrinthine layer blood vessel development;positive regulation of fatty acid beta-oxidation;response to food;protein ubiquitination;positive regulation of peptidyl-serine phosphorylation;positive regulation of cell migration;negative regulation of plasma membrane long-chain fatty acid transport;negative regulation of fatty acid beta-oxi…	spindle;microsome;plasma membrane;nucleoplasm;insulin-responsive compartment;mitochondrion;cytosol;lamellipodium;soluble fraction	High	0	40,455	24	8	35	5	73.72	0		1.639	0.835	1.18	1.257	1.008	1.693	1.2185	3.41	8.39	1.01	0.54	0	0		0.109923	5.70929e+06
XP_035280199.1	rho-related GTP-binding protein RhoJ [Anguilla anguilla]		225	25,0	6,95							High	0	15,504	12	2	27	1	86.08	0				2.878	0.744	1.468	0.969	1.2185			0	0	0	0		0.746803
XP_035237716.1	3-hydroxyacyl-CoA dehydrogenase type-2 [Anguilla anguilla]	hcd2	260	27,0	7,90	g11821.t1	3-hydroxyacyl- dehydrogenase type-2	17-beta-hydroxysteroid dehydrogenase 10 |3-hydroxy-2-methylbutyryl- dehydrogenase |3-hydroxyacyl- dehydrogenase type ii |mitochondrial ribonuclease p protein 2 short=mitochondrial rnase p protein 2 |type ii hadh	3-hydroxyacyl-CoA dehydrogenase activity;3-hydroxy-2-methylbutyryl-CoA dehydrogenase activity;3-alpha(17-beta)-hydroxysteroid dehydrogenase (NAD+) activity;estradiol 17-beta-dehydrogenase activity;beta-amyloid binding;7-alpha-hydroxysteroid dehydrogenase activity;acetoacetyl-CoA reductase activity;testosterone 17-beta-dehydrogenase activity;identical protein binding;NAD or NADH binding;steroid bi…	protein homotetramerization;estrogen metabolic process;androgen metabolic process;cell aging;ecdysone metabolic process;acyl-CoA metabolic process;tRNA processing;oxidation reduction;Leydig cell differentiation;isoleucine catabolic process;leucine catabolic process;lysine catabolic process;tryptophan metabolic process;valine catabolic process;fatty acid biosynthetic process;benzoate metabolic pro…	cytosol;lipid particle;plasma membrane;mitochondrion	High	0	41,991	44	7	36	7	82.37	0		1.724	1.224	1.235	0.883	1.212	1.011	1.218	27.97	22.49	0	0	14.58	11.48		0.126831	6.98112e+06
XP_035240594.1	RNA-binding protein Nova-2 isoform X1 [Anguilla anguilla]		498	51,2	8,53							High	0	16,405	8	3	15	3	13.37	0		1.534	0.746	1.033	1.181	1.639	1.255	1.218	68.37	15.05	8.2	14.72	0	0		0.126831	1.56218e+06
XP_035244584.1	protein NDRG3-like isoform X1 [Anguilla anguilla]	ndrg3	385	41,9	5,27	g8398.t1	protein ndrg3		protein binding	response to metal ion;mast cell activation;negative regulation of cell growth;heart looping;spermatogenesis;cardiac muscle cell proliferation;embryonic heart tube development;cell differentiation;pronephros development;response to stress	microtubule cytoskeleton;cytoplasm;nucleus;plasma membrane	High	0	28,089	24	6	19	2	34.14	0		1.367	1.067					1.217	2.79	20.4						0.468765	1.26858e+06
XP_035251261.1	endonuclease 8-like 1 isoform X1 [Anguilla anguilla]	neil1	384	43,8	9,77	g4676.t1	endonuclease 8-like 1	dna glycosylase ap lyase neil1 |dna-(apurinic or apyrimidinic site) lyase neil1 |endonuclease viii-like 1 |nei homolog 1 short=neh1 |nei-like protein 1	hydrolase activity, acting on glycosyl bonds;lyase activity;protein C-terminus binding	base-excision repair;response to oxidative stress;negative regulation of nuclease activity	cytoplasm;nucleus	High	0	37,390	21	6	27	6	51.57	0		1.279	1.003	1.05	1.219	1.215	1.25	1.217	37.49	32.43	22.7	15.62	15.08	13.43		0.113207	5.12886e+06
XP_035264358.1	protocadherin alpha-C2-like [Anguilla anguilla]		734	82,5	5,05							Low	0.117	1,532	3	1	1	1	0	0						1.132	1.302	1.217					0	0		0.751135	163256
XP_035236470.1	synaptophysin a [Anguilla anguilla]	syph	296	32,8	5,02	g18471.t1	synaptophysin	bm89 antigen |major synaptic vesicle protein p38	syntaxin-1 binding;protein complex binding;cholesterol binding	transport;cellular calcium ion homeostasis;cellular membrane organization;regulation of neuronal synaptic plasticity	protein complex;plasma membrane part;integral to synaptic vesicle membrane;synaptosome	High	0.004	5,446	3	1	4	1	8.75	0				1.327	1.106			1.2165			0	0				0.468765
XP_035251969.1	very-long-chain (3R)-3-hydroxyacyl-CoA dehydratase [Anguilla anguilla]	hadc	359	42,5	8,62	g15528.t1	3-hydroxyacyl- dehydratase short=hacd	protein tyrosine phosphatase-like protein ptplad1 |protein-tyrosine phosphatase-like a domain-containing protein 1	protein binding;GTPase activator activity;catalytic activity	Rho protein signal transduction;negative regulation of biological process;activation of JUN kinase activity;I-kappaB kinase/NF-kappaB cascade;Rac protein signal transduction;developmental process	intracellular membrane-bounded organelle;integral to membrane;cytosol	High	0.002	5,982	9	2	2	2	2.32	0						1.41	1.022	1.216					0	0		0.753304
XP_035264840.1	LOW QUALITY PROTEIN: ras-associated and pleckstrin homology domains-containing protein 1a [Anguilla anguilla]		1440	153,4	9,11							High	0.001	7,054	2	2	4	2	6.58	0		1.517	1.3	0.867	1.131			1.2155	0	0	0	0				0.753304	497503
XP_035257302.1	gastric triacylglycerol lipase [Anguilla anguilla]	lich	397	44,9	7,21	g12119.t1	lysosomal acid lipase cholesteryl ester hydrolase short=acid cholesteryl ester hydrolase short=lal	cholesteryl esterase |lipase a |sterol esterase flags: precursor	malate dehydrogenase activity;lipid binding;sterol esterase activity;protein binding;triglyceride lipase activity	lung development;fatty acid metabolic process;homeostasis of number of cells within a tissue;inflammatory response;tissue remodeling;triglyceride metabolic process;cell morphogenesis;malate metabolic process;sterol metabolic process;digestion;cell proliferation;cytokine production;tricarboxylic acid cycle;bile acid biosynthetic process;lipid catabolic process	lysosome;mitochondrion	Medium	0.021	3,815	3	1	2	1	2.13	0				1.274	0.962	1.23	1.199	1.2145			0	0	0	0		0.670903	250780
XP_035243052.1	RNA polymerase II subunit A C-terminal domain phosphatase SSU72 [Anguilla anguilla]		194	22,7	5,33							Medium	0.027	3,371	6	1	5	1	3.61	0		1.873	1.25	0.86	1.179			1.2145	0	0	0	0				0.670903	323511
XP_035245826.1	activated RNA polymerase II transcriptional coactivator p15-like isoform X1 [Anguilla anguilla]	tcp4	163	18,4	9,85	g7614.t1	activated rna polymerase ii transcriptional coactivator p15	sub1 homolog	single-stranded DNA binding;transcription coactivator activity	regulation of transcription from RNA polymerase II promoter;positive regulation of transcription	nucleolus;transcription factor complex	High	0	52,150	32	5	87	5	198.47	0		1.31	0.932	1.248	1.18	0.984	1.336	1.214	19.65	21.6	25.85	21.98	17.48	4.29		0.0591309	3.54921e+07
XP_035268905.1	NACHT domain- and WD repeat-containing protein 1 [Anguilla anguilla]		1626	181,4	6,57							Low	0.084	1,763	1	1	1	1	0	0		1.285	1.143					1.214	0	0						0.673576
XP_035279095.1	serine/threonine-protein phosphatase 6 regulatory ankyrin repeat subunit A isoform X1 [Anguilla anguilla]	anr28	1088	116,8	6,28	g6012.t1	serine threonine-protein phosphatase 6 regulatory ankyrin repeat subunit a short=pp6-ars-a short=serine threonine-protein phosphatase 6 regulatory subunit ars-a	ankyrin repeat domain-containing protein 28 |phosphatase interactor targeting protein hnrnp k short=pitk	protein binding	cellular process	nucleoplasm;cytoplasmic part	High	0	38,984	12	10	37	9	53.19	0		1.85	1.38	0.854	1.103	1.105	1.322	1.2135	16.72	36.57	12.36	19.64	2.27	16.72		0.118278	4.25386e+06
[truncated: 4,548 more rows]
